# Supplementary material for: Comparative Chemical Space Analysis of Pesticides and Substances with Genotoxicity Data
Source: Chem Res Toxicol. 2025 Oct 29;38(11):1871–88. doi: 10.1021/acs.chemrestox.5c00198 (PMC12628336; doi:10.1021/acs.chemrestox.5c00198)
Supplement: Supplementary file 2 [file tx5c00198_si_002.txt]

Murcko	Count Pesticides	Percent Pesticides	Count Ames	Percent Ames	Count in vitro CA	Percent in vitro CA	Count in vitro MCGM	Percent in vitro MCGM	Count in vitro MN	Percent in vitro MN	Count in vivo CA	Percent in vivo CA	Count in vivo MN	Percent in vivo MN
c1ccccc1	972.0	20.140903439701617	2715.0	14.330958036421219	665.0	17.31319968758136	509.0	15.368357487922705	248.0	18.660647103085026	43.0	13.479623824451412	247.0	17.011019283746556
c1ccncc1	81.0	1.6784086199751347	169.0	0.8920559514383742	44.0	1.1455350169226763	42.0	1.2681159420289856	19.0	1.4296463506395787	6.0	1.8808777429467085	22.0	1.5151515151515151
c1ccc(Oc2ccccc2)cc1	68.0	1.4090343970161625	92.0	0.485616257587754	22.0	0.5727675084613382	19.0	0.5736714975845411	8.0	0.601956358164033	3.0	0.9404388714733543	14.0	0.9641873278236914
c1ncncn1	66.0	1.3675922088686283	43.0	0.22697281604645023	28.0	0.7289768289507941	21.0	0.6340579710144928	5.0	0.3762227238525207	1.0	0.3134796238244514	7.0	0.4820936639118457
O=C(Nc1ccccc1)c1ccccc1	42.0	0.870285951098218	30.0	0.1583531274742676	4.0	0.1041395469929706	3.0	0.09057971014492754	0.0	0.0	1.0	0.3134796238244514	2.0	0.13774104683195593
O=C(OCc1cccc(Oc2ccccc2)c1)C1CC1	34.0	0.7045171985080813	22.0	0.11612562681446292	9.0	0.2343139807341838	8.0	0.24154589371980675	4.0	0.3009781790820165	3.0	0.9404388714733543	7.0	0.4820936639118457
c1cncnc1	33.0	0.6837961044343142	53.0	0.2797571918712061	15.0	0.3905233012236397	11.0	0.3321256038647343	2.0	0.15048908954100826	1.0	0.3134796238244514	7.0	0.4820936639118457
c1ccc(Cc2ccccc2)cc1	31.0	0.64235391628678	120.0	0.6334125098970704	46.0	1.1976047904191618	33.0	0.9963768115942028	9.0	0.6772009029345373	2.0	0.6269592476489028	10.0	0.6887052341597797
c1ccc2ccccc2c1	29.0	0.6009117281392458	161.0	0.8498284507785695	48.0	1.249674563915647	25.0	0.7548309178743962	11.0	0.8276899924755455	1.0	0.3134796238244514	16.0	1.1019283746556474
C1CCCCC1	27.0	0.5594695399917116	174.0	0.9184481393507521	68.0	1.7703722988804997	61.0	1.8417874396135265	22.0	1.655379984951091	0.0	0.0	7.0	0.4820936639118457
O=C(Nc1ncncn1)NS(=O)(=O)c1ccccc1	27.0	0.5594695399917116	16.0	0.0844550013196094	11.0	0.2863837542306691	12.0	0.36231884057971014	0.0	0.0	4.0	1.2539184952978055	7.0	0.4820936639118457
c1ccsc1	25.0	0.5180273518441774	38.0	0.2005806281340723	4.0	0.1041395469929706	4.0	0.12077294685990338	11.0	0.8276899924755455	0.0	0.0	2.0	0.13774104683195593
O=C1C=CC(OC(=O)C2CC2)C1	23.0	0.47658516369664317	3.0	0.015835312747426764	1.0	0.02603488674824265	0.0	0.0	0.0	0.0	0.0	0.0	0.0	0.0
c1ccc(-c2ccccc2)cc1	23.0	0.47658516369664317	186.0	0.9817893903404592	20.0	0.5206977349648528	14.0	0.4227053140096618	10.0	0.7524454477050414	17.0	5.329153605015674	13.0	0.8953168044077136
c1ccc(Oc2ccccn2)cc1	22.0	0.45586406962287607	9.0	0.047505938242280284	5.0	0.1301744337412132	4.0	0.12077294685990338	0.0	0.0	0.0	0.0	4.0	0.27548209366391185
c1ccc(-n2cccn2)cc1	22.0	0.45586406962287607	18.0	0.09501187648456057	8.0	0.2082790939859412	4.0	0.12077294685990338	0.0	0.0	0.0	0.0	3.0	0.2066115702479339
O=C1C=CCCC1	22.0	0.45586406962287607	22.0	0.11612562681446292	8.0	0.2082790939859412	5.0	0.15096618357487923	2.0	0.15048908954100826	1.0	0.3134796238244514	4.0	0.27548209366391185
c1cn[nH]c1	21.0	0.435142975549109	32.0	0.1689100026392188	6.0	0.15620932048945588	9.0	0.2717391304347826	3.0	0.2257336343115124	0.0	0.0	4.0	0.27548209366391185
O=C(OCc1ccccc1)C1CC1	20.0	0.4144218814753419	2.0	0.010556875164951175	2.0	0.0520697734964853	2.0	0.06038647342995169	0.0	0.0	1.0	0.3134796238244514	2.0	0.13774104683195593
c1ccc(CCn2cncn2)cc1	19.0	0.39370078740157477	11.0	0.05806281340723146	7.0	0.18224420723769852	7.0	0.2113526570048309	0.0	0.0	2.0	0.6269592476489028	6.0	0.4132231404958678
c1ccc2ncccc2c1	19.0	0.39370078740157477	127.0	0.6703615729743996	13.0	0.3384535277271544	6.0	0.18115942028985507	4.0	0.3009781790820165	4.0	1.2539184952978055	5.0	0.34435261707988984
c1ccc(COc2ccccc2)cc1	18.0	0.3729796933278077	34.0	0.17946687780416995	4.0	0.1041395469929706	4.0	0.12077294685990338	1.0	0.07524454477050413	1.0	0.3134796238244514	3.0	0.2066115702479339
O=C1CNC(=O)N1	18.0	0.3729796933278077	10.0	0.052784375824755876	5.0	0.1301744337412132	4.0	0.12077294685990338	0.0	0.0	0.0	0.0	0.0	0.0
c1ccc2[nH]cnc2c1	18.0	0.3729796933278077	33.0	0.17418844022169439	4.0	0.1041395469929706	4.0	0.12077294685990338	4.0	0.3009781790820165	1.0	0.3134796238244514	3.0	0.2066115702479339
c1ccc2scnc2c1	16.0	0.33153750518027353	31.0	0.1636315650567432	5.0	0.1301744337412132	5.0	0.15096618357487923	0.0	0.0	0.0	0.0	5.0	0.34435261707988984
c1nc[nH]n1	16.0	0.33153750518027353	10.0	0.052784375824755876	7.0	0.18224420723769852	8.0	0.24154589371980675	3.0	0.2257336343115124	1.0	0.3134796238244514	2.0	0.13774104683195593
O=c1[nH]cnn1-c1ccccc1	14.0	0.29009531703273933	12.0	0.06334125098970705	7.0	0.18224420723769852	9.0	0.2717391304347826	2.0	0.15048908954100826	0.0	0.0	5.0	0.34435261707988984
O=C(NNC(=O)c1ccccc1)c1ccccc1	13.0	0.26937422295897223	11.0	0.05806281340723146	1.0	0.02603488674824265	1.0	0.030193236714975844	0.0	0.0	1.0	0.3134796238244514	0.0	0.0
c1ccc(NCn2cccn2)cc1	12.0	0.24865312888520513	7.0	0.03694906307732911	7.0	0.18224420723769852	7.0	0.2113526570048309	3.0	0.2257336343115124	0.0	0.0	3.0	0.2066115702479339
C1=CCCCC1	12.0	0.24865312888520513	82.0	0.43283188176299814	21.0	0.5467326217130956	10.0	0.30193236714975846	4.0	0.3009781790820165	1.0	0.3134796238244514	7.0	0.4820936639118457
C1CC1	12.0	0.24865312888520513	32.0	0.1689100026392188	7.0	0.18224420723769852	4.0	0.12077294685990338	1.0	0.07524454477050413	0.0	0.0	3.0	0.2066115702479339
O=C(Nc1ncccn1)NS(=O)(=O)c1ccccc1	12.0	0.24865312888520513	1.0	0.005278437582475587	2.0	0.0520697734964853	1.0	0.030193236714975844	0.0	0.0	0.0	0.0	1.0	0.06887052341597796
O=C1C=CC(=O)c2ccccc21	11.0	0.22793203481143803	16.0	0.0844550013196094	3.0	0.07810466024472794	4.0	0.12077294685990338	2.0	0.15048908954100826	0.0	0.0	5.0	0.34435261707988984
O=c1cccnn1-c1ccccc1	11.0	0.22793203481143803	2.0	0.010556875164951175	1.0	0.02603488674824265	1.0	0.030193236714975844	1.0	0.07524454477050413	0.0	0.0	1.0	0.06887052341597796
c1cscn1	10.0	0.20721094073767096	35.0	0.18474531538664557	4.0	0.1041395469929706	2.0	0.06038647342995169	0.0	0.0	0.0	0.0	0.0	0.0
c1ccc2c(c1)OCO2	10.0	0.20721094073767096	30.0	0.1583531274742676	8.0	0.2082790939859412	6.0	0.18115942028985507	2.0	0.15048908954100826	1.0	0.3134796238244514	4.0	0.27548209366391185
O=C1NC(=O)c2ccccc21	10.0	0.20721094073767096	18.0	0.09501187648456057	4.0	0.1041395469929706	1.0	0.030193236714975844	1.0	0.07524454477050413	1.0	0.3134796238244514	2.0	0.13774104683195593
c1ccc2c(c1)CCO2	10.0	0.20721094073767096	7.0	0.03694906307732911	6.0	0.15620932048945588	6.0	0.18115942028985507	1.0	0.07524454477050413	4.0	1.2539184952978055	6.0	0.4132231404958678
O=c1cccc[nH]1	10.0	0.20721094073767096	9.0	0.047505938242280284	4.0	0.1041395469929706	6.0	0.18115942028985507	1.0	0.07524454477050413	0.0	0.0	3.0	0.2066115702479339
O=C(c1ccccc1)c1ccccc1	10.0	0.20721094073767096	51.0	0.269200316706255	13.0	0.3384535277271544	12.0	0.36231884057971014	4.0	0.3009781790820165	0.0	0.0	3.0	0.2066115702479339
C(=NOCc1ccccc1)c1ccccc1	10.0	0.20721094073767096	1.0	0.005278437582475587	0.0	0.0	0.0	0.0	4.0	0.3009781790820165	0.0	0.0	0.0	0.0
O=C(NC(=O)c1ccccc1)Nc1ccccc1	10.0	0.20721094073767096	7.0	0.03694906307732911	5.0	0.1301744337412132	4.0	0.12077294685990338	0.0	0.0	0.0	0.0	4.0	0.27548209366391185
c1ccc2c(c1)Cc1ccccc1-2	9.0	0.18648984666390386	68.0	0.3589337556083399	5.0	0.1301744337412132	5.0	0.15096618357487923	5.0	0.3762227238525207	4.0	1.2539184952978055	4.0	0.27548209366391185
C1CC2CCC1C2	9.0	0.18648984666390386	22.0	0.11612562681446292	5.0	0.1301744337412132	9.0	0.2717391304347826	1.0	0.07524454477050413	0.0	0.0	0.0	0.0
O=C1OC2CC(CC=CC(OC3CCC(OC4CCCCO4)CO3)CC=CC=C3COC4CC=CC1C34)OC1(C=CCCO1)C2	9.0	0.18648984666390386	1.0	0.005278437582475587	2.0	0.0520697734964853	0.0	0.0	0.0	0.0	1.0	0.3134796238244514	0.0	0.0
c1cc[nH+]cc1	9.0	0.18648984666390386	18.0	0.09501187648456057	0.0	0.0	1.0	0.030193236714975844	2.0	0.15048908954100826	0.0	0.0	0.0	0.0
c1ccc(C2(Cn3cncn3)OCCO2)cc1	9.0	0.18648984666390386	4.0	0.02111375032990235	0.0	0.0	1.0	0.030193236714975844	1.0	0.07524454477050413	0.0	0.0	0.0	0.0
O=C(Nc1ccccc1)c1ccnn1-c1ccccn1	9.0	0.18648984666390386	3.0	0.015835312747426764	3.0	0.07810466024472794	3.0	0.09057971014492754	0.0	0.0	0.0	0.0	2.0	0.13774104683195593
C1COCCN1	9.0	0.18648984666390386	24.0	0.1266825019794141	3.0	0.07810466024472794	12.0	0.36231884057971014	5.0	0.3762227238525207	1.0	0.3134796238244514	1.0	0.06887052341597796
c1ccc(Nc2ccccn2)cc1	9.0	0.18648984666390386	7.0	0.03694906307732911	1.0	0.02603488674824265	1.0	0.030193236714975844	0.0	0.0	0.0	0.0	2.0	0.13774104683195593
O=C(Cc1ccccc1)OCc1cccc(Oc2ccccc2)c1	8.0	0.16576875259013676	3.0	0.015835312747426764	1.0	0.02603488674824265	1.0	0.030193236714975844	1.0	0.07524454477050413	1.0	0.3134796238244514	1.0	0.06887052341597796
c1ccc(Sc2ccccc2)cc1	8.0	0.16576875259013676	22.0	0.11612562681446292	3.0	0.07810466024472794	1.0	0.030193236714975844	0.0	0.0	1.0	0.3134796238244514	0.0	0.0
c1ccoc1	8.0	0.16576875259013676	126.0	0.665083135391924	7.0	0.18224420723769852	5.0	0.15096618357487923	2.0	0.15048908954100826	1.0	0.3134796238244514	5.0	0.34435261707988984
O=c1cc[nH]c(=O)n1-c1ccccc1	8.0	0.16576875259013676	1.0	0.005278437582475587	1.0	0.02603488674824265	1.0	0.030193236714975844	0.0	0.0	0.0	0.0	0.0	0.0
c1ccc(Oc2cc(Oc3ccccc3)ncn2)cc1	7.0	0.14504765851636967	7.0	0.03694906307732911	2.0	0.0520697734964853	2.0	0.06038647342995169	0.0	0.0	0.0	0.0	2.0	0.13774104683195593
C1COCN1	7.0	0.14504765851636967	4.0	0.02111375032990235	2.0	0.0520697734964853	2.0	0.06038647342995169	0.0	0.0	0.0	0.0	0.0	0.0
O=C1CC2C(=CC3C2C=CC2CC(OC4CCCCO4)CC23)C(=O)CC(OC2CCCCO2)CCCCO1	7.0	0.14504765851636967	1.0	0.005278437582475587	0.0	0.0	0.0	0.0	0.0	0.0	0.0	0.0	0.0	0.0
c1ccc(COc2ccccn2)cc1	7.0	0.14504765851636967	2.0	0.010556875164951175	1.0	0.02603488674824265	1.0	0.030193236714975844	0.0	0.0	0.0	0.0	0.0	0.0
c1ccc(Oc2cnc3ccccc3n2)cc1	7.0	0.14504765851636967	4.0	0.02111375032990235	2.0	0.0520697734964853	4.0	0.12077294685990338	0.0	0.0	1.0	0.3134796238244514	2.0	0.13774104683195593
O=S(=O)(c1ccccc1)c1ccccc1	7.0	0.14504765851636967	14.0	0.07389812615465823	7.0	0.18224420723769852	5.0	0.15096618357487923	0.0	0.0	1.0	0.3134796238244514	2.0	0.13774104683195593
O=C(Nc1ncccn1)NS(=O)(=O)c1ccccn1	7.0	0.14504765851636967	5.0	0.026392187912377938	5.0	0.1301744337412132	5.0	0.15096618357487923	0.0	0.0	0.0	0.0	3.0	0.2066115702479339
O=C1CC2C(=CC3C4CC(OC5CCCCO5)CC4CCC23)C(=O)CC(OC2CCCCO2)CCCCO1	6.0	0.12432656444260257	3.0	0.015835312747426764	1.0	0.02603488674824265	1.0	0.030193236714975844	0.0	0.0	0.0	0.0	2.0	0.13774104683195593
O=C(NC1CCCCC1)N1CC(c2ccccc2)SC1=O	6.0	0.12432656444260257	8.0	0.0422275006598047	2.0	0.0520697734964853	2.0	0.06038647342995169	0.0	0.0	0.0	0.0	2.0	0.13774104683195593
O=C1CCCC1	6.0	0.12432656444260257	18.0	0.09501187648456057	3.0	0.07810466024472794	5.0	0.15096618357487923	1.0	0.07524454477050413	0.0	0.0	0.0	0.0
O=c1ccc2ccccc2o1	6.0	0.12432656444260257	13.0	0.06861968857218263	8.0	0.2082790939859412	3.0	0.09057971014492754	1.0	0.07524454477050413	0.0	0.0	2.0	0.13774104683195593
C(=C1CCCC1Cn1cncn1)c1ccccc1	6.0	0.12432656444260257	3.0	0.015835312747426764	1.0	0.02603488674824265	1.0	0.030193236714975844	1.0	0.07524454477050413	0.0	0.0	1.0	0.06887052341597796
O=C1OC2CC(CC=CCCC=CC=C3COC4CC=CC1C34)OC1(CCCCO1)C2	6.0	0.12432656444260257	0.0	0.0	0.0	0.0	0.0	0.0	0.0	0.0	0.0	0.0	0.0	0.0
O=c1[nH]cn[nH]1	6.0	0.12432656444260257	4.0	0.02111375032990235	2.0	0.0520697734964853	2.0	0.06038647342995169	0.0	0.0	0.0	0.0	1.0	0.06887052341597796
O=C1CCCC(=O)C1C(=O)c1ccccc1	6.0	0.12432656444260257	5.0	0.026392187912377938	3.0	0.07810466024472794	4.0	0.12077294685990338	1.0	0.07524454477050413	0.0	0.0	3.0	0.2066115702479339
O=C1CN=C(c2ccccn2)N1	6.0	0.12432656444260257	1.0	0.005278437582475587	1.0	0.02603488674824265	0.0	0.0	2.0	0.15048908954100826	0.0	0.0	1.0	0.06887052341597796
O=C1C2=CC3C(=O)C=CCC3CC2Cc2ccccc21	6.0	0.12432656444260257	6.0	0.03167062549485353	0.0	0.0	0.0	0.0	0.0	0.0	0.0	0.0	1.0	0.06887052341597796
O=c1cc[nH]cn1	6.0	0.12432656444260257	5.0	0.026392187912377938	3.0	0.07810466024472794	0.0	0.0	0.0	0.0	0.0	0.0	1.0	0.06887052341597796
O=c1cnnc[nH]1	6.0	0.12432656444260257	1.0	0.005278437582475587	1.0	0.02603488674824265	1.0	0.030193236714975844	0.0	0.0	1.0	0.3134796238244514	1.0	0.06887052341597796
O=C1NC(=O)C2CC=CCC12	6.0	0.12432656444260257	5.0	0.026392187912377938	2.0	0.0520697734964853	1.0	0.030193236714975844	1.0	0.07524454477050413	1.0	0.3134796238244514	2.0	0.13774104683195593
c1ccc(CC(Cn2cncn2)C2CC2)cc1	6.0	0.12432656444260257	2.0	0.010556875164951175	0.0	0.0	0.0	0.0	0.0	0.0	0.0	0.0	0.0	0.0
c1ccc2c(c1)CCC2Nc1ncncn1	6.0	0.12432656444260257	2.0	0.010556875164951175	1.0	0.02603488674824265	1.0	0.030193236714975844	2.0	0.15048908954100826	0.0	0.0	0.0	0.0
O=c1[nH]ncs1	5.0	0.10360547036883548	2.0	0.010556875164951175	0.0	0.0	0.0	0.0	0.0	0.0	1.0	0.3134796238244514	1.0	0.06887052341597796
O=C1C=CCC(c2ccccc2)C1	5.0	0.10360547036883548	0.0	0.0	0.0	0.0	0.0	0.0	0.0	0.0	0.0	0.0	0.0	0.0
O=c1ccs[nH]1	5.0	0.10360547036883548	4.0	0.02111375032990235	1.0	0.02603488674824265	1.0	0.030193236714975844	0.0	0.0	0.0	0.0	0.0	0.0
c1ccc(Nc2ncccn2)cc1	5.0	0.10360547036883548	2.0	0.010556875164951175	2.0	0.0520697734964853	2.0	0.06038647342995169	0.0	0.0	0.0	0.0	1.0	0.06887052341597796
O=C1CCCCC1	5.0	0.10360547036883548	23.0	0.1214040643969385	5.0	0.1301744337412132	6.0	0.18115942028985507	3.0	0.2257336343115124	0.0	0.0	0.0	0.0
O=C1OCC2C3CCCC3CCC2C2CCCCC12	5.0	0.10360547036883548	0.0	0.0	0.0	0.0	0.0	0.0	1.0	0.07524454477050413	0.0	0.0	0.0	0.0
O=S(=O)(Nc1ccccc1)c1nc2ccncn2n1	5.0	0.10360547036883548	2.0	0.010556875164951175	2.0	0.0520697734964853	2.0	0.06038647342995169	0.0	0.0	0.0	0.0	1.0	0.06887052341597796
c1ccc2nccnc2c1	5.0	0.10360547036883548	17.0	0.08973343890208497	0.0	0.0	0.0	0.0	0.0	0.0	0.0	0.0	0.0	0.0
c1ccc(Oc2nc3ccccc3o2)cc1	5.0	0.10360547036883548	2.0	0.010556875164951175	2.0	0.0520697734964853	2.0	0.06038647342995169	0.0	0.0	0.0	0.0	2.0	0.13774104683195593
c1nncs1	5.0	0.10360547036883548	4.0	0.02111375032990235	0.0	0.0	0.0	0.0	0.0	0.0	0.0	0.0	0.0	0.0
O=C1NC(=O)C2C3C=CC(C3)C12	5.0	0.10360547036883548	0.0	0.0	1.0	0.02603488674824265	0.0	0.0	0.0	0.0	0.0	0.0	0.0	0.0
O=C1C2=C(CCCC2)C(=O)N1c1ccccc1	5.0	0.10360547036883548	0.0	0.0	0.0	0.0	0.0	0.0	0.0	0.0	0.0	0.0	0.0	0.0
c1ccc(-c2ccccn2)cc1	5.0	0.10360547036883548	4.0	0.02111375032990235	0.0	0.0	1.0	0.030193236714975844	1.0	0.07524454477050413	0.0	0.0	0.0	0.0
c1ccn2ccnc2c1	5.0	0.10360547036883548	6.0	0.03167062549485353	3.0	0.07810466024472794	3.0	0.09057971014492754	0.0	0.0	0.0	0.0	0.0	0.0
c1ccc(C2(Cn3cncn3)CCCO2)cc1	5.0	0.10360547036883548	1.0	0.005278437582475587	1.0	0.02603488674824265	1.0	0.030193236714975844	0.0	0.0	0.0	0.0	1.0	0.06887052341597796
O=S1OCC2C3C=CC(C3)C2CO1	5.0	0.10360547036883548	5.0	0.026392187912377938	0.0	0.0	1.0	0.030193236714975844	0.0	0.0	0.0	0.0	0.0	0.0
O=C1NS(=O)(=O)c2ccccc21	5.0	0.10360547036883548	2.0	0.010556875164951175	1.0	0.02603488674824265	2.0	0.06038647342995169	2.0	0.15048908954100826	1.0	0.3134796238244514	2.0	0.13774104683195593
c1ccc2[nH]ccc2c1	5.0	0.10360547036883548	51.0	0.269200316706255	7.0	0.18224420723769852	4.0	0.12077294685990338	0.0	0.0	1.0	0.3134796238244514	4.0	0.27548209366391185
C1NCNCN1	5.0	0.10360547036883548	5.0	0.026392187912377938	2.0	0.0520697734964853	3.0	0.09057971014492754	2.0	0.15048908954100826	0.0	0.0	1.0	0.06887052341597796
C1CO1	5.0	0.10360547036883548	132.0	0.6967537608867775	16.0	0.4165581879718824	14.0	0.4227053140096618	15.0	1.1286681715575622	5.0	1.5673981191222568	12.0	0.8264462809917356
O=C1COC(=O)N1c1ccccc1	5.0	0.10360547036883548	1.0	0.005278437582475587	0.0	0.0	0.0	0.0	0.0	0.0	0.0	0.0	1.0	0.06887052341597796
c1ccc(OCn2cncn2)cc1	5.0	0.10360547036883548	2.0	0.010556875164951175	0.0	0.0	1.0	0.030193236714975844	0.0	0.0	1.0	0.3134796238244514	0.0	0.0
O=c1c2ccccc2oc2ccccc12	5.0	0.10360547036883548	11.0	0.05806281340723146	0.0	0.0	0.0	0.0	0.0	0.0	0.0	0.0	0.0	0.0
c1ccc2snnc2c1	5.0	0.10360547036883548	4.0	0.02111375032990235	2.0	0.0520697734964853	2.0	0.06038647342995169	1.0	0.07524454477050413	0.0	0.0	2.0	0.13774104683195593
C1=CC2CC1C1C3C=CC(C3)C21	5.0	0.10360547036883548	5.0	0.026392187912377938	2.0	0.0520697734964853	2.0	0.06038647342995169	0.0	0.0	1.0	0.3134796238244514	2.0	0.13774104683195593
c1ccc([SnH](c2ccccc2)c2ccccc2)cc1	5.0	0.10360547036883548	2.0	0.010556875164951175	1.0	0.02603488674824265	0.0	0.0	1.0	0.07524454477050413	0.0	0.0	1.0	0.06887052341597796
O=C1NCCS1	4.0	0.08288437629506838	3.0	0.015835312747426764	0.0	0.0	0.0	0.0	0.0	0.0	0.0	0.0	0.0	0.0
c1ccc(-c2c[nH]cn2)cc1	4.0	0.08288437629506838	4.0	0.02111375032990235	0.0	0.0	0.0	0.0	0.0	0.0	0.0	0.0	0.0	0.0
O=C(Cn1cccn1)N1CCC(c2nc(C3=NOC(c4ccccc4)C3)cs2)CC1	4.0	0.08288437629506838	3.0	0.015835312747426764	0.0	0.0	0.0	0.0	0.0	0.0	0.0	0.0	0.0	0.0
c1ccc(-c2cccnn2)cc1	4.0	0.08288437629506838	3.0	0.015835312747426764	1.0	0.02603488674824265	0.0	0.0	0.0	0.0	0.0	0.0	1.0	0.06887052341597796
O=c1cc[nH]c(=O)[nH]1	4.0	0.08288437629506838	11.0	0.05806281340723146	6.0	0.15620932048945588	4.0	0.12077294685990338	1.0	0.07524454477050413	0.0	0.0	1.0	0.06887052341597796
C1CCC2(CC1)OCCO2	4.0	0.08288437629506838	5.0	0.026392187912377938	2.0	0.0520697734964853	3.0	0.09057971014492754	0.0	0.0	0.0	0.0	1.0	0.06887052341597796
O=C1NS(=O)(=O)Nc2ccccc21	4.0	0.08288437629506838	2.0	0.010556875164951175	1.0	0.02603488674824265	2.0	0.06038647342995169	0.0	0.0	1.0	0.3134796238244514	1.0	0.06887052341597796
O=C1NC2(CCCCC2)CC1c1ccccc1	4.0	0.08288437629506838	2.0	0.010556875164951175	0.0	0.0	0.0	0.0	0.0	0.0	0.0	0.0	0.0	0.0
C1=CC2CCC1C2	4.0	0.08288437629506838	14.0	0.07389812615465823	4.0	0.1041395469929706	3.0	0.09057971014492754	1.0	0.07524454477050413	0.0	0.0	0.0	0.0
O=C(Cc1ccccc1)NCCc1ccccc1	4.0	0.08288437629506838	2.0	0.010556875164951175	1.0	0.02603488674824265	1.0	0.030193236714975844	0.0	0.0	0.0	0.0	1.0	0.06887052341597796
C1=CC2C(O1)OC1CC2C2OC12C1CC2OCC3CCCC4(COCC14)C32	4.0	0.08288437629506838	1.0	0.005278437582475587	1.0	0.02603488674824265	1.0	0.030193236714975844	0.0	0.0	0.0	0.0	1.0	0.06887052341597796
O=C1OC(c2ccccc2)CC1(Cn1cncn1)c1ccccc1	4.0	0.08288437629506838	3.0	0.015835312747426764	0.0	0.0	0.0	0.0	0.0	0.0	0.0	0.0	0.0	0.0
c1ccc(COc2ccn(-c3ccccc3)n2)cc1	4.0	0.08288437629506838	2.0	0.010556875164951175	0.0	0.0	0.0	0.0	2.0	0.15048908954100826	0.0	0.0	0.0	0.0
O=C(Nc1ncncn1)NS(=O)(=O)c1ccsc1	4.0	0.08288437629506838	3.0	0.015835312747426764	2.0	0.0520697734964853	2.0	0.06038647342995169	3.0	0.2257336343115124	1.0	0.3134796238244514	1.0	0.06887052341597796
O=C(Nc1ncccn1)NS(=O)(=O)c1cnc2ccccn12	4.0	0.08288437629506838	1.0	0.005278437582475587	1.0	0.02603488674824265	1.0	0.030193236714975844	0.0	0.0	0.0	0.0	1.0	0.06887052341597796
C1=CC2CC1C1CCCC21	4.0	0.08288437629506838	2.0	0.010556875164951175	3.0	0.07810466024472794	2.0	0.06038647342995169	2.0	0.15048908954100826	1.0	0.3134796238244514	1.0	0.06887052341597796
O=c1nc[nH]c(=O)n1C1CCCCC1	4.0	0.08288437629506838	1.0	0.005278437582475587	0.0	0.0	0.0	0.0	0.0	0.0	0.0	0.0	0.0	0.0
O=c1[nH]nnc2ccccc12	4.0	0.08288437629506838	1.0	0.005278437582475587	1.0	0.02603488674824265	0.0	0.0	0.0	0.0	0.0	0.0	0.0	0.0
C=C1CCCCC1=CC=C1CCCC2CCCC12	4.0	0.08288437629506838	11.0	0.05806281340723146	2.0	0.0520697734964853	0.0	0.0	0.0	0.0	0.0	0.0	0.0	0.0
C(=Cn1cncn1)c1ccccc1	4.0	0.08288437629506838	0.0	0.0	0.0	0.0	0.0	0.0	0.0	0.0	0.0	0.0	0.0	0.0
O=c1ocnn1-c1ccccc1	4.0	0.08288437629506838	1.0	0.005278437582475587	1.0	0.02603488674824265	1.0	0.030193236714975844	0.0	0.0	0.0	0.0	1.0	0.06887052341597796
C1N2CN3CN1C[NH+](C2)C3	4.0	0.08288437629506838	3.0	0.015835312747426764	0.0	0.0	0.0	0.0	0.0	0.0	0.0	0.0	0.0	0.0
c1ccc(CCCN2CCOCC2)cc1	4.0	0.08288437629506838	3.0	0.015835312747426764	1.0	0.02603488674824265	2.0	0.06038647342995169	0.0	0.0	0.0	0.0	2.0	0.13774104683195593
O=C1C=C2CCC3C4CCCC4CCC3C2CC1	4.0	0.08288437629506838	36.0	0.19002375296912113	8.0	0.2082790939859412	4.0	0.12077294685990338	6.0	0.4514672686230248	1.0	0.3134796238244514	8.0	0.5509641873278237
O=C(Nc1cccc2c1C1CCC2C1)c1cn[nH]c1	4.0	0.08288437629506838	4.0	0.02111375032990235	4.0	0.1041395469929706	4.0	0.12077294685990338	1.0	0.07524454477050413	0.0	0.0	3.0	0.2066115702479339
S=[PH](Oc1ccccc1)c1ccccc1	4.0	0.08288437629506838	3.0	0.015835312747426764	0.0	0.0	0.0	0.0	0.0	0.0	0.0	0.0	0.0	0.0
c1ccc(Nc2nccc(C3CC3)n2)cc1	4.0	0.08288437629506838	3.0	0.015835312747426764	1.0	0.02603488674824265	1.0	0.030193236714975844	2.0	0.15048908954100826	0.0	0.0	1.0	0.06887052341597796
C=C1CC23CC1CCC2C12C=CCC(C(=O)O1)C2C3	4.0	0.08288437629506838	4.0	0.02111375032990235	1.0	0.02603488674824265	1.0	0.030193236714975844	0.0	0.0	0.0	0.0	1.0	0.06887052341597796
c1ccc2c(c1)CCCC2	4.0	0.08288437629506838	15.0	0.0791765637371338	1.0	0.02603488674824265	1.0	0.030193236714975844	0.0	0.0	0.0	0.0	2.0	0.13774104683195593
O=C(Nc1ccccc1)Nc1ccccc1	4.0	0.08288437629506838	11.0	0.05806281340723146	3.0	0.07810466024472794	3.0	0.09057971014492754	0.0	0.0	0.0	0.0	0.0	0.0
c1ccc(Nc2ccccc2)cc1	4.0	0.08288437629506838	48.0	0.2533650039588282	14.0	0.36448841447539704	10.0	0.30193236714975846	4.0	0.3009781790820165	1.0	0.3134796238244514	5.0	0.34435261707988984
c1ncnc(NC2CC2)n1	4.0	0.08288437629506838	1.0	0.005278437582475587	1.0	0.02603488674824265	2.0	0.06038647342995169	0.0	0.0	0.0	0.0	1.0	0.06887052341597796
O=C(Nc1ccccc1)Oc1ccccc1	4.0	0.08288437629506838	4.0	0.02111375032990235	1.0	0.02603488674824265	1.0	0.030193236714975844	1.0	0.07524454477050413	0.0	0.0	0.0	0.0
C1CCOC1	4.0	0.08288437629506838	24.0	0.1266825019794141	14.0	0.36448841447539704	8.0	0.24154589371980675	3.0	0.2257336343115124	1.0	0.3134796238244514	2.0	0.13774104683195593
O=S(=O)(Nc1ccccc1)c1nc2ncccn2n1	4.0	0.08288437629506838	3.0	0.015835312747426764	1.0	0.02603488674824265	1.0	0.030193236714975844	0.0	0.0	0.0	0.0	1.0	0.06887052341597796
O=C(Nc1ccccc1)c1cn[nH]c1	4.0	0.08288437629506838	4.0	0.02111375032990235	3.0	0.07810466024472794	3.0	0.09057971014492754	0.0	0.0	0.0	0.0	1.0	0.06887052341597796
O=C(Nc1ccccc1)c1cccnc1Oc1ccccc1	4.0	0.08288437629506838	3.0	0.015835312747426764	1.0	0.02603488674824265	1.0	0.030193236714975844	0.0	0.0	0.0	0.0	1.0	0.06887052341597796
C1CCNCC1	4.0	0.08288437629506838	40.0	0.2111375032990235	8.0	0.2082790939859412	9.0	0.2717391304347826	4.0	0.3009781790820165	0.0	0.0	1.0	0.06887052341597796
c1ccc(C(c2ccccc2)c2cncnc2)cc1	4.0	0.08288437629506838	0.0	0.0	0.0	0.0	0.0	0.0	0.0	0.0	0.0	0.0	0.0	0.0
O=c1[nH]c(-c2ccnn2-c2ccccn2)nc2ccccc12	4.0	0.08288437629506838	1.0	0.005278437582475587	0.0	0.0	0.0	0.0	0.0	0.0	0.0	0.0	0.0	0.0
O=C1NC2(C=C1c1ccccc1)CCCCC2	4.0	0.08288437629506838	1.0	0.005278437582475587	1.0	0.02603488674824265	1.0	0.030193236714975844	0.0	0.0	1.0	0.3134796238244514	1.0	0.06887052341597796
N=C1SCCN1Cc1cccnc1	4.0	0.08288437629506838	1.0	0.005278437582475587	1.0	0.02603488674824265	1.0	0.030193236714975844	2.0	0.15048908954100826	0.0	0.0	0.0	0.0
O=c1[nH]c2ccccc2s1	4.0	0.08288437629506838	0.0	0.0	0.0	0.0	0.0	0.0	0.0	0.0	0.0	0.0	0.0	0.0
O=c1nc[nH]cn1	4.0	0.08288437629506838	0.0	0.0	0.0	0.0	0.0	0.0	0.0	0.0	0.0	0.0	0.0	0.0
C(=NOCC1OCCO1)c1ccccc1	4.0	0.08288437629506838	0.0	0.0	0.0	0.0	0.0	0.0	0.0	0.0	0.0	0.0	0.0	0.0
O=C1CCCO1	4.0	0.08288437629506838	17.0	0.08973343890208497	3.0	0.07810466024472794	4.0	0.12077294685990338	3.0	0.2257336343115124	0.0	0.0	2.0	0.13774104683195593
O=C1C(c2ccccc2)C(=O)N2CCOCCN12	4.0	0.08288437629506838	2.0	0.010556875164951175	2.0	0.0520697734964853	2.0	0.06038647342995169	0.0	0.0	0.0	0.0	2.0	0.13774104683195593
O=C(OCc1coc(Cc2ccccc2)c1)C1CC1	4.0	0.08288437629506838	2.0	0.010556875164951175	0.0	0.0	0.0	0.0	0.0	0.0	0.0	0.0	0.0	0.0
N=C1NCOCN1Cc1cncs1	4.0	0.08288437629506838	3.0	0.015835312747426764	2.0	0.0520697734964853	2.0	0.06038647342995169	0.0	0.0	0.0	0.0	2.0	0.13774104683195593
c1ccc(CCOCc2cccc(Oc3ccccc3)c2)cc1	4.0	0.08288437629506838	1.0	0.005278437582475587	1.0	0.02603488674824265	1.0	0.030193236714975844	1.0	0.07524454477050413	0.0	0.0	1.0	0.06887052341597796
C1=NCCN1	3.0	0.06216328222130128	2.0	0.010556875164951175	1.0	0.02603488674824265	1.0	0.030193236714975844	0.0	0.0	0.0	0.0	0.0	0.0
c1ccc(CCn2ccnc2)cc1	3.0	0.06216328222130128	2.0	0.010556875164951175	2.0	0.0520697734964853	2.0	0.06038647342995169	0.0	0.0	0.0	0.0	1.0	0.06887052341597796
C1OCN2COCC12	3.0	0.06216328222130128	2.0	0.010556875164951175	2.0	0.0520697734964853	2.0	0.06038647342995169	0.0	0.0	0.0	0.0	0.0	0.0
C=C(c1ccccc1)c1ccccc1	3.0	0.06216328222130128	11.0	0.05806281340723146	4.0	0.1041395469929706	3.0	0.09057971014492754	0.0	0.0	0.0	0.0	0.0	0.0
c1ccc(Oc2ncccn2)cc1	3.0	0.06216328222130128	2.0	0.010556875164951175	0.0	0.0	0.0	0.0	0.0	0.0	0.0	0.0	0.0	0.0
O=C(Nc1ccccc1-c1ccccc1)c1cn[nH]c1	3.0	0.06216328222130128	2.0	0.010556875164951175	2.0	0.0520697734964853	2.0	0.06038647342995169	0.0	0.0	0.0	0.0	2.0	0.13774104683195593
c1ccc(-c2cc[nH]n2)cc1	3.0	0.06216328222130128	2.0	0.010556875164951175	1.0	0.02603488674824265	1.0	0.030193236714975844	0.0	0.0	0.0	0.0	1.0	0.06887052341597796
c1ccc(C2CCCCC2)cc1	3.0	0.06216328222130128	15.0	0.0791765637371338	2.0	0.0520697734964853	3.0	0.09057971014492754	0.0	0.0	0.0	0.0	0.0	0.0
O=C1C=CCO1	3.0	0.06216328222130128	40.0	0.2111375032990235	3.0	0.07810466024472794	2.0	0.06038647342995169	5.0	0.3762227238525207	1.0	0.3134796238244514	3.0	0.2066115702479339
c1ccc(-c2ccc[nH]2)cc1	3.0	0.06216328222130128	6.0	0.03167062549485353	0.0	0.0	0.0	0.0	0.0	0.0	0.0	0.0	0.0	0.0
O=c1cn[nH]c(=O)[nH]1	3.0	0.06216328222130128	3.0	0.015835312747426764	1.0	0.02603488674824265	1.0	0.030193236714975844	0.0	0.0	0.0	0.0	0.0	0.0
C1=NCCN1Cc1cccnc1	3.0	0.06216328222130128	2.0	0.010556875164951175	0.0	0.0	0.0	0.0	0.0	0.0	0.0	0.0	0.0	0.0
O=C1CC(=O)c2ccccc21	3.0	0.06216328222130128	2.0	0.010556875164951175	0.0	0.0	0.0	0.0	0.0	0.0	0.0	0.0	0.0	0.0
O=C(Nc1ncccn1)NS(=O)(=O)c1ccn[nH]1	3.0	0.06216328222130128	1.0	0.005278437582475587	1.0	0.02603488674824265	1.0	0.030193236714975844	0.0	0.0	0.0	0.0	1.0	0.06887052341597796
c1ccc(C2CO2)cc1	3.0	0.06216328222130128	33.0	0.17418844022169439	3.0	0.07810466024472794	2.0	0.06038647342995169	3.0	0.2257336343115124	0.0	0.0	1.0	0.06887052341597796
O=C(NC1COC(=O)C(Cc2ccccc2)CCOC1=O)c1ccccn1	3.0	0.06216328222130128	2.0	0.010556875164951175	0.0	0.0	0.0	0.0	0.0	0.0	0.0	0.0	0.0	0.0
O=c1ccn(C2CCCO2)c(=O)[nH]1	3.0	0.06216328222130128	35.0	0.18474531538664557	3.0	0.07810466024472794	5.0	0.15096618357487923	2.0	0.15048908954100826	0.0	0.0	5.0	0.34435261707988984
O=C(NCc1ccccc1)c1ccccc1	3.0	0.06216328222130128	1.0	0.005278437582475587	0.0	0.0	0.0	0.0	0.0	0.0	0.0	0.0	0.0	0.0
c1c[nH]cn1	3.0	0.06216328222130128	55.0	0.2903140670361573	5.0	0.1301744337412132	8.0	0.24154589371980675	5.0	0.3762227238525207	1.0	0.3134796238244514	9.0	0.6198347107438017
c1cnc(Oc2cccc(Oc3ncccn3)c2)nc1	3.0	0.06216328222130128	3.0	0.015835312747426764	1.0	0.02603488674824265	1.0	0.030193236714975844	0.0	0.0	0.0	0.0	1.0	0.06887052341597796
C1=CC2CC1C1CC3OC3C21	3.0	0.06216328222130128	1.0	0.005278437582475587	1.0	0.02603488674824265	0.0	0.0	0.0	0.0	0.0	0.0	0.0	0.0
O=C1CC2OCC=C3CN4CCC56c7ccccc7N1C5C2C3CC46	3.0	0.06216328222130128	5.0	0.026392187912377938	0.0	0.0	0.0	0.0	0.0	0.0	0.0	0.0	0.0	0.0
O=C(Nc1ccccc1)N1COC2Cc3ccccc3C2=N1	3.0	0.06216328222130128	0.0	0.0	0.0	0.0	0.0	0.0	0.0	0.0	0.0	0.0	0.0	0.0
C1=CC2CC1C1C3CC(C4OC34)C21	3.0	0.06216328222130128	6.0	0.03167062549485353	2.0	0.0520697734964853	1.0	0.030193236714975844	0.0	0.0	1.0	0.3134796238244514	2.0	0.13774104683195593
C=C1CCCCC1	3.0	0.06216328222130128	1.0	0.005278437582475587	0.0	0.0	0.0	0.0	0.0	0.0	0.0	0.0	0.0	0.0
O=C(NNC(=O)c1ccc2c(c1)CCCO2)c1ccccc1	3.0	0.06216328222130128	3.0	0.015835312747426764	2.0	0.0520697734964853	2.0	0.06038647342995169	0.0	0.0	0.0	0.0	1.0	0.06887052341597796
C1=CC2CC(C1)C2	3.0	0.06216328222130128	10.0	0.052784375824755876	2.0	0.0520697734964853	4.0	0.12077294685990338	4.0	0.3009781790820165	0.0	0.0	1.0	0.06887052341597796
O=C(NS(=O)(=O)c1ccccc1)c1ccccc1	3.0	0.06216328222130128	1.0	0.005278437582475587	1.0	0.02603488674824265	1.0	0.030193236714975844	1.0	0.07524454477050413	0.0	0.0	0.0	0.0
O=C(NS(=O)(=O)c1ccccc1)n1nc[nH]c1=O	3.0	0.06216328222130128	0.0	0.0	0.0	0.0	0.0	0.0	0.0	0.0	0.0	0.0	0.0	0.0
O=c1sc(=Nc2ccccc2)n2n1CCCC2	3.0	0.06216328222130128	0.0	0.0	0.0	0.0	0.0	0.0	0.0	0.0	0.0	0.0	0.0	0.0
O=C(c1ccccc1)c1cccnc1	3.0	0.06216328222130128	2.0	0.010556875164951175	1.0	0.02603488674824265	1.0	0.030193236714975844	0.0	0.0	0.0	0.0	1.0	0.06887052341597796
O=C(NS(=O)(=O)c1ccsc1)n1nc[nH]c1=O	3.0	0.06216328222130128	3.0	0.015835312747426764	3.0	0.07810466024472794	3.0	0.09057971014492754	1.0	0.07524454477050413	0.0	0.0	0.0	0.0
c1ccc(COC2CC3CCC2O3)cc1	3.0	0.06216328222130128	0.0	0.0	0.0	0.0	0.0	0.0	1.0	0.07524454477050413	0.0	0.0	0.0	0.0
O=C(c1ccccc1)c1cn[nH]c1	3.0	0.06216328222130128	4.0	0.02111375032990235	2.0	0.0520697734964853	2.0	0.06038647342995169	0.0	0.0	0.0	0.0	0.0	0.0
c1ccc(CCCN2CCCCC2)cc1	3.0	0.06216328222130128	1.0	0.005278437582475587	1.0	0.02603488674824265	1.0	0.030193236714975844	1.0	0.07524454477050413	0.0	0.0	1.0	0.06887052341597796
C1CC2COC(C1)O2	3.0	0.06216328222130128	0.0	0.0	0.0	0.0	0.0	0.0	0.0	0.0	0.0	0.0	0.0	0.0
O=C1C=C2CCC3C(=C2CC1)C=CC1CCCC13	3.0	0.06216328222130128	3.0	0.015835312747426764	0.0	0.0	0.0	0.0	0.0	0.0	0.0	0.0	0.0	0.0
C1CC2C3CCC(C3)C2C1	3.0	0.06216328222130128	12.0	0.06334125098970705	1.0	0.02603488674824265	2.0	0.06038647342995169	4.0	0.3009781790820165	0.0	0.0	0.0	0.0
O=C(NCc1ccccn1)c1ccccc1	3.0	0.06216328222130128	1.0	0.005278437582475587	1.0	0.02603488674824265	1.0	0.030193236714975844	0.0	0.0	0.0	0.0	1.0	0.06887052341597796
c1cc2c(c(-c3cc[nH]c3)c1)OCO2	3.0	0.06216328222130128	3.0	0.015835312747426764	1.0	0.02603488674824265	1.0	0.030193236714975844	2.0	0.15048908954100826	1.0	0.3134796238244514	1.0	0.06887052341597796
O=C(Nc1cccc2c1CCC2)c1cn[nH]c1	3.0	0.06216328222130128	2.0	0.010556875164951175	0.0	0.0	0.0	0.0	0.0	0.0	0.0	0.0	0.0	0.0
O=c1cc(Oc2ccccc2)[nH]cn1	3.0	0.06216328222130128	0.0	0.0	0.0	0.0	0.0	0.0	0.0	0.0	0.0	0.0	0.0	0.0
O=c1cccn[nH]1	3.0	0.06216328222130128	8.0	0.0422275006598047	1.0	0.02603488674824265	2.0	0.06038647342995169	0.0	0.0	0.0	0.0	1.0	0.06887052341597796
O=C1CCCN1	3.0	0.06216328222130128	15.0	0.0791765637371338	7.0	0.18224420723769852	9.0	0.2717391304347826	2.0	0.15048908954100826	0.0	0.0	0.0	0.0
O=C(Nc1ccccc1)C1CC1	3.0	0.06216328222130128	1.0	0.005278437582475587	0.0	0.0	0.0	0.0	0.0	0.0	0.0	0.0	0.0	0.0
O=c1cnn(-c2ccccc2)c2ccccc12	3.0	0.06216328222130128	2.0	0.010556875164951175	2.0	0.0520697734964853	1.0	0.030193236714975844	0.0	0.0	0.0	0.0	1.0	0.06887052341597796
O=C1OCC2Cc3cc4c(cc3C(c3ccccc3)C12)OCO4	3.0	0.06216328222130128	2.0	0.010556875164951175	2.0	0.0520697734964853	0.0	0.0	2.0	0.15048908954100826	0.0	0.0	2.0	0.13774104683195593
c1ccc(Nc2ncccn2)nc1	3.0	0.06216328222130128	1.0	0.005278437582475587	1.0	0.02603488674824265	1.0	0.030193236714975844	0.0	0.0	0.0	0.0	0.0	0.0
c1cnc2ncnn2c1	3.0	0.06216328222130128	2.0	0.010556875164951175	0.0	0.0	0.0	0.0	2.0	0.15048908954100826	0.0	0.0	0.0	0.0
c1ccc(N=Nc2cccc3ccccc23)cc1	3.0	0.06216328222130128	44.0	0.23225125362892585	14.0	0.36448841447539704	18.0	0.5434782608695652	5.0	0.3762227238525207	0.0	0.0	8.0	0.5509641873278237
c1ccc(OC2CCCCC2)cc1	3.0	0.06216328222130128	2.0	0.010556875164951175	1.0	0.02603488674824265	1.0	0.030193236714975844	0.0	0.0	0.0	0.0	1.0	0.06887052341597796
O=C1c2ccccc2OC(c2ccccc2)C1OC1CCCCO1	3.0	0.06216328222130128	0.0	0.0	0.0	0.0	0.0	0.0	0.0	0.0	0.0	0.0	0.0	0.0
O=C(C=C(c1ccccc1)c1ccccc1)N1CCOCC1	3.0	0.06216328222130128	2.0	0.010556875164951175	2.0	0.0520697734964853	2.0	0.06038647342995169	0.0	0.0	0.0	0.0	1.0	0.06887052341597796
O=C1NN=CCN1N=Cc1cccnc1	3.0	0.06216328222130128	1.0	0.005278437582475587	1.0	0.02603488674824265	1.0	0.030193236714975844	0.0	0.0	0.0	0.0	1.0	0.06887052341597796
O=c1[nH]c(=O)[nH]c(=O)[nH]1	3.0	0.06216328222130128	12.0	0.06334125098970705	6.0	0.15620932048945588	6.0	0.18115942028985507	2.0	0.15048908954100826	0.0	0.0	0.0	0.0
c1ccc(Oc2ccc(CCn3cncn3)cc2)cc1	3.0	0.06216328222130128	2.0	0.010556875164951175	0.0	0.0	0.0	0.0	1.0	0.07524454477050413	0.0	0.0	0.0	0.0
O=S(=O)(Oc1ccccc1)c1ccccc1	3.0	0.06216328222130128	3.0	0.015835312747426764	2.0	0.0520697734964853	0.0	0.0	0.0	0.0	0.0	0.0	0.0	0.0
O=C1c2ccccc2C(=O)c2ccccc21	3.0	0.06216328222130128	101.0	0.5331221958300343	20.0	0.5206977349648528	16.0	0.4830917874396135	10.0	0.7524454477050414	0.0	0.0	9.0	0.6198347107438017
O=C(Cc1ccccc1)c1ccccc1	3.0	0.06216328222130128	7.0	0.03694906307732911	2.0	0.0520697734964853	2.0	0.06038647342995169	1.0	0.07524454477050413	1.0	0.3134796238244514	2.0	0.13774104683195593
O=C(Cc1ccccc1)Nc1ccccc1	3.0	0.06216328222130128	3.0	0.015835312747426764	2.0	0.0520697734964853	2.0	0.06038647342995169	0.0	0.0	1.0	0.3134796238244514	2.0	0.13774104683195593
O=C1NCCN1	3.0	0.06216328222130128	8.0	0.0422275006598047	3.0	0.07810466024472794	5.0	0.15096618357487923	1.0	0.07524454477050413	0.0	0.0	0.0	0.0
O=c1c(-c2ccccc2)cn2n1CCOCC2	3.0	0.06216328222130128	2.0	0.010556875164951175	2.0	0.0520697734964853	2.0	0.06038647342995169	0.0	0.0	0.0	0.0	1.0	0.06887052341597796
c1ccc(-n2cncn2)cc1	3.0	0.06216328222130128	0.0	0.0	0.0	0.0	0.0	0.0	0.0	0.0	0.0	0.0	0.0	0.0
c1ccc2c(c1)CCC2	3.0	0.06216328222130128	9.0	0.047505938242280284	1.0	0.02603488674824265	0.0	0.0	0.0	0.0	0.0	0.0	0.0	0.0
O=C1NC2(CCCCC2)C(=O)C1c1ccccc1	3.0	0.06216328222130128	2.0	0.010556875164951175	0.0	0.0	0.0	0.0	0.0	0.0	0.0	0.0	0.0	0.0
O=C1OC2(c3ccccc3Oc3ccccc32)c2ccccc21	3.0	0.06216328222130128	5.0	0.026392187912377938	3.0	0.07810466024472794	4.0	0.12077294685990338	1.0	0.07524454477050413	0.0	0.0	4.0	0.27548209366391185
O=c1[nH]cnc2ccccc12	3.0	0.06216328222130128	3.0	0.015835312747426764	1.0	0.02603488674824265	1.0	0.030193236714975844	1.0	0.07524454477050413	0.0	0.0	2.0	0.13774104683195593
C(=NOCc1ccccc1)c1cn[nH]c1Oc1ccccc1	3.0	0.06216328222130128	4.0	0.02111375032990235	2.0	0.0520697734964853	2.0	0.06038647342995169	0.0	0.0	0.0	0.0	2.0	0.13774104683195593
O=c1[nH]c(=O)n(-c2ncccn2)c2ncccc12	3.0	0.06216328222130128	2.0	0.010556875164951175	2.0	0.0520697734964853	2.0	0.06038647342995169	0.0	0.0	0.0	0.0	0.0	0.0
c1ccc(Cc2cncnc2)cc1	3.0	0.06216328222130128	2.0	0.010556875164951175	0.0	0.0	0.0	0.0	0.0	0.0	0.0	0.0	0.0	0.0
C1CC[NH2+]CC1	3.0	0.06216328222130128	2.0	0.010556875164951175	1.0	0.02603488674824265	1.0	0.030193236714975844	1.0	0.07524454477050413	0.0	0.0	1.0	0.06887052341597796
O=S(=O)(Nc1nc2ncccn2n1)c1cccnc1	3.0	0.06216328222130128	2.0	0.010556875164951175	1.0	0.02603488674824265	1.0	0.030193236714975844	0.0	0.0	0.0	0.0	1.0	0.06887052341597796
O=C1OC2(C=C1c1ccccc1)CCCCC2	3.0	0.06216328222130128	2.0	0.010556875164951175	1.0	0.02603488674824265	2.0	0.06038647342995169	0.0	0.0	0.0	0.0	1.0	0.06887052341597796
c1cncc(C2CCCN2)c1	3.0	0.06216328222130128	6.0	0.03167062549485353	1.0	0.02603488674824265	1.0	0.030193236714975844	2.0	0.15048908954100826	0.0	0.0	3.0	0.2066115702479339
c1ccc2c(c1)sc1nncn12	2.0	0.04144218814753419	1.0	0.005278437582475587	0.0	0.0	0.0	0.0	2.0	0.15048908954100826	0.0	0.0	0.0	0.0
c1ccc(CCCCc2ccccc2)cc1	2.0	0.04144218814753419	3.0	0.015835312747426764	0.0	0.0	0.0	0.0	0.0	0.0	0.0	0.0	0.0	0.0
c1ccc(OCCCOc2ccccn2)cc1	2.0	0.04144218814753419	1.0	0.005278437582475587	1.0	0.02603488674824265	1.0	0.030193236714975844	0.0	0.0	0.0	0.0	1.0	0.06887052341597796
O=c1[nH][nH]cc1-c1ccccc1	2.0	0.04144218814753419	2.0	0.010556875164951175	1.0	0.02603488674824265	1.0	0.030193236714975844	0.0	0.0	0.0	0.0	1.0	0.06887052341597796
C(=Cc1ccccc1)C=NOCc1ccccc1	2.0	0.04144218814753419	0.0	0.0	0.0	0.0	0.0	0.0	0.0	0.0	0.0	0.0	0.0	0.0
C1CC2CC(C1)C2	2.0	0.04144218814753419	3.0	0.015835312747426764	0.0	0.0	1.0	0.030193236714975844	1.0	0.07524454477050413	0.0	0.0	0.0	0.0
O=C1c2ccccc2C(=O)N1Cc1ccccc1	2.0	0.04144218814753419	2.0	0.010556875164951175	0.0	0.0	0.0	0.0	0.0	0.0	0.0	0.0	0.0	0.0
c1ccc2[nH]c(-c3cscn3)nc2c1	2.0	0.04144218814753419	1.0	0.005278437582475587	1.0	0.02603488674824265	1.0	0.030193236714975844	1.0	0.07524454477050413	1.0	0.3134796238244514	1.0	0.06887052341597796
c1ccc(CC2CCCC2Cn2cncn2)cc1	2.0	0.04144218814753419	2.0	0.010556875164951175	1.0	0.02603488674824265	2.0	0.06038647342995169	0.0	0.0	0.0	0.0	2.0	0.13774104683195593
S=C1NCCN1	2.0	0.04144218814753419	1.0	0.005278437582475587	1.0	0.02603488674824265	1.0	0.030193236714975844	1.0	0.07524454477050413	1.0	0.3134796238244514	1.0	0.06887052341597796
c1ccc(C2=NOC(c3ccccc3)C2)cc1	2.0	0.04144218814753419	0.0	0.0	0.0	0.0	0.0	0.0	0.0	0.0	0.0	0.0	0.0	0.0
O=C1CCC(NC(=O)N2CC(c3ccccc3)SC2=O)CC1	2.0	0.04144218814753419	2.0	0.010556875164951175	0.0	0.0	0.0	0.0	0.0	0.0	0.0	0.0	0.0	0.0
S=C1NCNCS1	2.0	0.04144218814753419	1.0	0.005278437582475587	1.0	0.02603488674824265	1.0	0.030193236714975844	0.0	0.0	1.0	0.3134796238244514	1.0	0.06887052341597796
S=C1SSC2=NCCN12	2.0	0.04144218814753419	1.0	0.005278437582475587	0.0	0.0	0.0	0.0	1.0	0.07524454477050413	0.0	0.0	0.0	0.0
O=C(CCCC1CCCCO1)CC1CCCC2(C=CCC3(CCC(C4CCCCO4)O3)O2)O1	2.0	0.04144218814753419	1.0	0.005278437582475587	0.0	0.0	0.0	0.0	0.0	0.0	0.0	0.0	0.0	0.0
O=C(OCN1C(=O)C2=C(CCCC2)C1=O)C1CC1	2.0	0.04144218814753419	3.0	0.015835312747426764	0.0	0.0	0.0	0.0	0.0	0.0	0.0	0.0	0.0	0.0
O=C1NC(c2ccccc2)C(=O)N1Nc1ccccc1	2.0	0.04144218814753419	2.0	0.010556875164951175	0.0	0.0	2.0	0.06038647342995169	0.0	0.0	0.0	0.0	2.0	0.13774104683195593
O=c1[nH]c(=O)c2[nH]cnc2[nH]1	2.0	0.04144218814753419	6.0	0.03167062549485353	11.0	0.2863837542306691	4.0	0.12077294685990338	2.0	0.15048908954100826	1.0	0.3134796238244514	2.0	0.13774104683195593
O=C1c2ccccc2C(=O)C1C(=O)C(c1ccccc1)c1ccccc1	2.0	0.04144218814753419	0.0	0.0	0.0	0.0	0.0	0.0	0.0	0.0	0.0	0.0	0.0	0.0
c1ccc(C(c2ccccc2)c2ccccc2)cc1	2.0	0.04144218814753419	10.0	0.052784375824755876	5.0	0.1301744337412132	4.0	0.12077294685990338	1.0	0.07524454477050413	0.0	0.0	1.0	0.06887052341597796
O=c1ncnc[nH]1	2.0	0.04144218814753419	2.0	0.010556875164951175	1.0	0.02603488674824265	1.0	0.030193236714975844	0.0	0.0	0.0	0.0	1.0	0.06887052341597796
N=C1SCCS1	2.0	0.04144218814753419	0.0	0.0	1.0	0.02603488674824265	0.0	0.0	0.0	0.0	0.0	0.0	0.0	0.0
O=C(Cn1cncn1)c1ccccc1	2.0	0.04144218814753419	0.0	0.0	0.0	0.0	0.0	0.0	0.0	0.0	0.0	0.0	0.0	0.0
O=C(NN=C(Cc1ccccc1)c1ccccc1)Nc1ccccc1	2.0	0.04144218814753419	1.0	0.005278437582475587	1.0	0.02603488674824265	1.0	0.030193236714975844	0.0	0.0	0.0	0.0	1.0	0.06887052341597796
O=c1[nH]c2ccccc2o1	2.0	0.04144218814753419	3.0	0.015835312747426764	1.0	0.02603488674824265	1.0	0.030193236714975844	0.0	0.0	0.0	0.0	0.0	0.0
O=C1c2ccc3c(c2OC2COc4ccccc4C12)CCO3	2.0	0.04144218814753419	4.0	0.02111375032990235	2.0	0.0520697734964853	2.0	0.06038647342995169	2.0	0.15048908954100826	0.0	0.0	2.0	0.13774104683195593
O=C(CNC(=O)c1cccs1)c1ccccc1	2.0	0.04144218814753419	1.0	0.005278437582475587	0.0	0.0	0.0	0.0	0.0	0.0	0.0	0.0	0.0	0.0
O=C(NN=Cc1ccccn1)Nc1ccccc1	2.0	0.04144218814753419	0.0	0.0	0.0	0.0	0.0	0.0	0.0	0.0	0.0	0.0	0.0	0.0
O=C(Nc1ccsc1)c1cn[nH]c1	2.0	0.04144218814753419	2.0	0.010556875164951175	2.0	0.0520697734964853	2.0	0.06038647342995169	0.0	0.0	0.0	0.0	1.0	0.06887052341597796
O=c1[nH]c2ccccc2n(-c2ccccc2)c1=O	2.0	0.04144218814753419	0.0	0.0	0.0	0.0	0.0	0.0	2.0	0.15048908954100826	0.0	0.0	0.0	0.0
O=C(OCc1cccc(Oc2ccccc2)c1)C1CC1C=Cc1ccccc1	2.0	0.04144218814753419	0.0	0.0	0.0	0.0	0.0	0.0	0.0	0.0	0.0	0.0	0.0	0.0
O=C1CCCC(=O)C1=CC1CC1	2.0	0.04144218814753419	2.0	0.010556875164951175	1.0	0.02603488674824265	1.0	0.030193236714975844	1.0	0.07524454477050413	0.0	0.0	1.0	0.06887052341597796
O=C1CCCC(=O)C1	2.0	0.04144218814753419	5.0	0.026392187912377938	4.0	0.1041395469929706	2.0	0.06038647342995169	0.0	0.0	0.0	0.0	0.0	0.0
O=C(OCc1cccc(-c2ccccc2)c1)C1CC1	2.0	0.04144218814753419	2.0	0.010556875164951175	2.0	0.0520697734964853	2.0	0.06038647342995169	0.0	0.0	1.0	0.3134796238244514	2.0	0.13774104683195593
O=C(Nc1ccno1)c1ccccc1	2.0	0.04144218814753419	2.0	0.010556875164951175	2.0	0.0520697734964853	2.0	0.06038647342995169	0.0	0.0	0.0	0.0	1.0	0.06887052341597796
O=c1oc2ccccc2cc1C1CC(c2ccc(-c3ccccc3)cc2)Cc2ccccc21	2.0	0.04144218814753419	0.0	0.0	0.0	0.0	0.0	0.0	0.0	0.0	0.0	0.0	0.0	0.0
O=c1[nH]c(=O)n(-c2ccc(Oc3ccccc3)cc2)c(=O)[nH]1	2.0	0.04144218814753419	0.0	0.0	0.0	0.0	0.0	0.0	0.0	0.0	0.0	0.0	0.0	0.0
O=c1oc2ccccc2cc1Cc1ccccc1	2.0	0.04144218814753419	2.0	0.010556875164951175	0.0	0.0	0.0	0.0	0.0	0.0	0.0	0.0	0.0	0.0
c1ccc2[nH+]cc[nH+]c2c1	2.0	0.04144218814753419	30.0	0.1583531274742676	2.0	0.0520697734964853	0.0	0.0	2.0	0.15048908954100826	2.0	0.6269592476489028	2.0	0.13774104683195593
O=c1[nH]c(=O)c2ccccc2[nH]1	2.0	0.04144218814753419	2.0	0.010556875164951175	2.0	0.0520697734964853	0.0	0.0	0.0	0.0	0.0	0.0	0.0	0.0
c1ccc(N=NSc2ccccc2)cc1	2.0	0.04144218814753419	0.0	0.0	0.0	0.0	0.0	0.0	0.0	0.0	0.0	0.0	0.0	0.0
c1ccc(C2OC2(Cn2cncn2)c2ccccc2)cc1	2.0	0.04144218814753419	2.0	0.010556875164951175	1.0	0.02603488674824265	1.0	0.030193236714975844	0.0	0.0	0.0	0.0	1.0	0.06887052341597796
c1ccc(N=Nc2ccccc2)cc1	2.0	0.04144218814753419	170.0	0.8973343890208498	15.0	0.3905233012236397	26.0	0.785024154589372	8.0	0.601956358164033	0.0	0.0	10.0	0.6887052341597797
O=C(Nc1ccccc1)c1cncs1	2.0	0.04144218814753419	0.0	0.0	0.0	0.0	0.0	0.0	0.0	0.0	0.0	0.0	0.0	0.0
c1cc(C2CC2)ncn1	2.0	0.04144218814753419	2.0	0.010556875164951175	1.0	0.02603488674824265	1.0	0.030193236714975844	1.0	0.07524454477050413	0.0	0.0	0.0	0.0
c1ncsn1	2.0	0.04144218814753419	6.0	0.03167062549485353	1.0	0.02603488674824265	1.0	0.030193236714975844	0.0	0.0	1.0	0.3134796238244514	2.0	0.13774104683195593
[N+]=C1C=CC(=C(c2ccccc2)c2ccccc2)C=C1	2.0	0.04144218814753419	7.0	0.03694906307732911	1.0	0.02603488674824265	2.0	0.06038647342995169	1.0	0.07524454477050413	0.0	0.0	2.0	0.13774104683195593
O=S(=O)(Nc1ccccc1)c1ccccc1	2.0	0.04144218814753419	12.0	0.06334125098970705	1.0	0.02603488674824265	2.0	0.06038647342995169	2.0	0.15048908954100826	0.0	0.0	0.0	0.0
[O+]=c1ccs[nH]1	2.0	0.04144218814753419	0.0	0.0	0.0	0.0	0.0	0.0	0.0	0.0	0.0	0.0	0.0	0.0
C=C1C(=O)CCCC1=O	2.0	0.04144218814753419	1.0	0.005278437582475587	1.0	0.02603488674824265	1.0	0.030193236714975844	0.0	0.0	1.0	0.3134796238244514	1.0	0.06887052341597796
O=S(=O)(Nc1ccncn1)c1ccccc1	2.0	0.04144218814753419	3.0	0.015835312747426764	0.0	0.0	0.0	0.0	0.0	0.0	0.0	0.0	0.0	0.0
C1CCCNCC1	2.0	0.04144218814753419	3.0	0.015835312747426764	1.0	0.02603488674824265	0.0	0.0	0.0	0.0	0.0	0.0	0.0	0.0
c1ccc(-c2nnc(-c3ccccc3)nn2)cc1	2.0	0.04144218814753419	1.0	0.005278437582475587	1.0	0.02603488674824265	1.0	0.030193236714975844	0.0	0.0	0.0	0.0	1.0	0.06887052341597796
O=C1C=CCC(C2CCCSC2)C1	2.0	0.04144218814753419	1.0	0.005278437582475587	1.0	0.02603488674824265	1.0	0.030193236714975844	0.0	0.0	1.0	0.3134796238244514	2.0	0.13774104683195593
O=C1C=COC1	2.0	0.04144218814753419	6.0	0.03167062549485353	0.0	0.0	0.0	0.0	0.0	0.0	0.0	0.0	0.0	0.0
O=S(=O)(Nc1nc2ccncn2n1)c1ccccc1	2.0	0.04144218814753419	2.0	0.010556875164951175	2.0	0.0520697734964853	2.0	0.06038647342995169	0.0	0.0	0.0	0.0	1.0	0.06887052341597796
C1=NCC[NH2+]1	2.0	0.04144218814753419	0.0	0.0	0.0	0.0	0.0	0.0	0.0	0.0	0.0	0.0	0.0	0.0
O=C1C=CCC(C2CCC[SH+]C2)C1	2.0	0.04144218814753419	2.0	0.010556875164951175	1.0	0.02603488674824265	1.0	0.030193236714975844	1.0	0.07524454477050413	0.0	0.0	0.0	0.0
O=S(=O)(Nc1ncccn1)c1ccccc1	2.0	0.04144218814753419	4.0	0.02111375032990235	3.0	0.07810466024472794	1.0	0.030193236714975844	0.0	0.0	0.0	0.0	0.0	0.0
O=C1C=CCC2CC3OCCC4C=CC(=O)C(C12)C43	2.0	0.04144218814753419	0.0	0.0	0.0	0.0	0.0	0.0	0.0	0.0	0.0	0.0	0.0	0.0
O=C1C=CCC2CC3OC4CC(c5ccoc5)C=C4C3CC12	2.0	0.04144218814753419	0.0	0.0	0.0	0.0	0.0	0.0	0.0	0.0	0.0	0.0	0.0	0.0
C1=NN(c2ccccc2)CC1	2.0	0.04144218814753419	1.0	0.005278437582475587	1.0	0.02603488674824265	1.0	0.030193236714975844	1.0	0.07524454477050413	0.0	0.0	0.0	0.0
O=C1C=CCC1	2.0	0.04144218814753419	8.0	0.0422275006598047	0.0	0.0	1.0	0.030193236714975844	1.0	0.07524454477050413	0.0	0.0	0.0	0.0
O=S(=O)(Nc1nnc[nH]1)c1ccccc1	2.0	0.04144218814753419	1.0	0.005278437582475587	1.0	0.02603488674824265	1.0	0.030193236714975844	0.0	0.0	0.0	0.0	0.0	0.0
C1=NOC(c2ccccc2)(c2ccccc2)C1	2.0	0.04144218814753419	0.0	0.0	1.0	0.02603488674824265	1.0	0.030193236714975844	0.0	0.0	0.0	0.0	0.0	0.0
O=C1C=CC2OC2CCCC2CCCC(CC(OC3CCCCO3)C=CC=CC=CC=CCCO1)O2	2.0	0.04144218814753419	0.0	0.0	0.0	0.0	0.0	0.0	0.0	0.0	0.0	0.0	0.0	0.0
O=C1CC(CCC2CCCCC2=O)CC(=O)N1	2.0	0.04144218814753419	3.0	0.015835312747426764	1.0	0.02603488674824265	0.0	0.0	0.0	0.0	0.0	0.0	1.0	0.06887052341597796
S=[PH](Oc1ccccc1)Oc1ccccc1	2.0	0.04144218814753419	0.0	0.0	0.0	0.0	0.0	0.0	0.0	0.0	0.0	0.0	0.0	0.0
c1ccc(C2CCC3c4ccccc4OC23c2ccccc2)cc1	2.0	0.04144218814753419	0.0	0.0	0.0	0.0	0.0	0.0	0.0	0.0	0.0	0.0	0.0	0.0
c1ccc(OCCCCCC2CO2)cc1	2.0	0.04144218814753419	0.0	0.0	0.0	0.0	0.0	0.0	0.0	0.0	0.0	0.0	0.0	0.0
C1CCCC1	2.0	0.04144218814753419	18.0	0.09501187648456057	5.0	0.1301744337412132	2.0	0.06038647342995169	2.0	0.15048908954100826	0.0	0.0	0.0	0.0
c1ccc(C2OCCO2)cc1	2.0	0.04144218814753419	1.0	0.005278437582475587	0.0	0.0	0.0	0.0	0.0	0.0	0.0	0.0	0.0	0.0
c1ccc(N=[NH+]c2ccccc2)cc1	2.0	0.04144218814753419	34.0	0.17946687780416995	0.0	0.0	0.0	0.0	0.0	0.0	0.0	0.0	2.0	0.13774104683195593
c1ccc(N=c2[nH]ccs2)cc1	2.0	0.04144218814753419	0.0	0.0	0.0	0.0	0.0	0.0	0.0	0.0	0.0	0.0	0.0	0.0
O=C1C=CC(=O)C=C1	2.0	0.04144218814753419	19.0	0.10029031406703615	2.0	0.0520697734964853	1.0	0.030193236714975844	2.0	0.15048908954100826	0.0	0.0	4.0	0.27548209366391185
N=C1SC(=Nc2ccccc2)N(c2ccccc2)C1=N	2.0	0.04144218814753419	0.0	0.0	0.0	0.0	0.0	0.0	0.0	0.0	0.0	0.0	0.0	0.0
c1ccc2c(c1)[nH]c1ccccc12	2.0	0.04144218814753419	50.0	0.26392187912377935	2.0	0.0520697734964853	0.0	0.0	0.0	0.0	0.0	0.0	0.0	0.0
N=c1ccccn1Cc1cccnc1	2.0	0.04144218814753419	0.0	0.0	0.0	0.0	0.0	0.0	0.0	0.0	0.0	0.0	0.0	0.0
O=S1(=O)CCCCC1	2.0	0.04144218814753419	1.0	0.005278437582475587	2.0	0.0520697734964853	2.0	0.06038647342995169	1.0	0.07524454477050413	0.0	0.0	0.0	0.0
c1ccc(OC2CCCCO2)cc1	2.0	0.04144218814753419	4.0	0.02111375032990235	0.0	0.0	0.0	0.0	1.0	0.07524454477050413	0.0	0.0	0.0	0.0
O=C(Nc1ccccc1-c1ccccc1)c1cnccn1	2.0	0.04144218814753419	1.0	0.005278437582475587	0.0	0.0	0.0	0.0	0.0	0.0	0.0	0.0	0.0	0.0
C1C2C3C4CC5C3C1C5C24	2.0	0.04144218814753419	4.0	0.02111375032990235	2.0	0.0520697734964853	1.0	0.030193236714975844	0.0	0.0	0.0	0.0	0.0	0.0
c1ccc(OC2CC3CCCC(C2)N3Oc2ccccn2)cc1	2.0	0.04144218814753419	0.0	0.0	0.0	0.0	0.0	0.0	0.0	0.0	0.0	0.0	0.0	0.0
C=C1C2CCC1c1c(NC(=O)c3cn[nH]c3)cccc12	2.0	0.04144218814753419	1.0	0.005278437582475587	1.0	0.02603488674824265	1.0	0.030193236714975844	0.0	0.0	0.0	0.0	0.0	0.0
C1OCOCO1	2.0	0.04144218814753419	4.0	0.02111375032990235	2.0	0.0520697734964853	1.0	0.030193236714975844	0.0	0.0	0.0	0.0	1.0	0.06887052341597796
O=S(=O)(c1nc[nH]n1)n1ccc2ccccc21	2.0	0.04144218814753419	1.0	0.005278437582475587	1.0	0.02603488674824265	1.0	0.030193236714975844	0.0	0.0	0.0	0.0	1.0	0.06887052341597796
C1=Cc2ccccc2NC1	2.0	0.04144218814753419	3.0	0.015835312747426764	2.0	0.0520697734964853	1.0	0.030193236714975844	0.0	0.0	0.0	0.0	2.0	0.13774104683195593
C1CCOCC1	2.0	0.04144218814753419	42.0	0.22169437846397466	7.0	0.18224420723769852	11.0	0.3321256038647343	4.0	0.3009781790820165	0.0	0.0	3.0	0.2066115702479339
c1ccc2c(c1)CCC1CCCCC21	2.0	0.04144218814753419	2.0	0.010556875164951175	0.0	0.0	0.0	0.0	0.0	0.0	0.0	0.0	0.0	0.0
c1ccc(C2CCCC2)cc1	2.0	0.04144218814753419	6.0	0.03167062549485353	0.0	0.0	0.0	0.0	0.0	0.0	0.0	0.0	0.0	0.0
c1ccc2c(c1)Nc1ccccc1S2	2.0	0.04144218814753419	8.0	0.0422275006598047	3.0	0.07810466024472794	2.0	0.06038647342995169	0.0	0.0	0.0	0.0	3.0	0.2066115702479339
O=C(Nc1ccccc1)c1ccoc1	2.0	0.04144218814753419	0.0	0.0	0.0	0.0	0.0	0.0	0.0	0.0	0.0	0.0	0.0	0.0
O=c1ncccn1C1C=CCCO1	2.0	0.04144218814753419	1.0	0.005278437582475587	0.0	0.0	0.0	0.0	0.0	0.0	0.0	0.0	0.0	0.0
N=C1CCOC2(C1)CC1CC(CC=CCCC=CC=C3COC4CC=CC(C(=O)O1)C34)O2	2.0	0.04144218814753419	0.0	0.0	0.0	0.0	0.0	0.0	0.0	0.0	0.0	0.0	0.0	0.0
O=c1c2ccccc2nc2ccccn12	2.0	0.04144218814753419	3.0	0.015835312747426764	0.0	0.0	0.0	0.0	0.0	0.0	0.0	0.0	0.0	0.0
O=C1C=CCC(C2CCOCC2)C1	2.0	0.04144218814753419	0.0	0.0	0.0	0.0	0.0	0.0	0.0	0.0	0.0	0.0	0.0	0.0
O=c1ccc(C2CCC3C2CCC2C4CCC(OC5CCCCO5)C=C4CCC23)co1	2.0	0.04144218814753419	1.0	0.005278437582475587	0.0	0.0	0.0	0.0	0.0	0.0	0.0	0.0	0.0	0.0
O=C(c1ccccc1)c1cnoc1C1CC1	2.0	0.04144218814753419	1.0	0.005278437582475587	1.0	0.02603488674824265	1.0	0.030193236714975844	0.0	0.0	0.0	0.0	1.0	0.06887052341597796
O=C(NC1CCCCC1)c1ccoc1	2.0	0.04144218814753419	0.0	0.0	0.0	0.0	0.0	0.0	0.0	0.0	0.0	0.0	0.0	0.0
O=C(c1cn[nH]c1)N(Cc1ccccc1)C1CC1	2.0	0.04144218814753419	2.0	0.010556875164951175	0.0	0.0	0.0	0.0	0.0	0.0	0.0	0.0	0.0	0.0
O=c1ccn(-c2ccccc2)nc1	2.0	0.04144218814753419	0.0	0.0	0.0	0.0	0.0	0.0	0.0	0.0	0.0	0.0	0.0	0.0
C1CC2OCOC2O1	2.0	0.04144218814753419	0.0	0.0	0.0	0.0	0.0	0.0	0.0	0.0	0.0	0.0	0.0	0.0
O=C(COc1ccccc1)Nc1ccccc1	2.0	0.04144218814753419	2.0	0.010556875164951175	0.0	0.0	0.0	0.0	0.0	0.0	0.0	0.0	0.0	0.0
O=C1OCCN1N=Cc1ccco1	2.0	0.04144218814753419	3.0	0.015835312747426764	0.0	0.0	0.0	0.0	0.0	0.0	0.0	0.0	1.0	0.06887052341597796
C1COCOC1	2.0	0.04144218814753419	9.0	0.047505938242280284	2.0	0.0520697734964853	3.0	0.09057971014492754	1.0	0.07524454477050413	0.0	0.0	1.0	0.06887052341597796
O=C(Nc1ncccn1)NS(=O)(=O)c1[nH]ncc1-c1nn[nH]n1	2.0	0.04144218814753419	2.0	0.010556875164951175	1.0	0.02603488674824265	1.0	0.030193236714975844	0.0	0.0	0.0	0.0	1.0	0.06887052341597796
c1cnc2ccnn2c1	2.0	0.04144218814753419	1.0	0.005278437582475587	0.0	0.0	0.0	0.0	0.0	0.0	0.0	0.0	0.0	0.0
O=c1[nH]sc2ccccc12	2.0	0.04144218814753419	3.0	0.015835312747426764	0.0	0.0	0.0	0.0	0.0	0.0	0.0	0.0	0.0	0.0
c1cnc(C2CC2)nc1	2.0	0.04144218814753419	2.0	0.010556875164951175	1.0	0.02603488674824265	1.0	0.030193236714975844	0.0	0.0	0.0	0.0	0.0	0.0
O=C1NN=C(c2ccccc2)C(c2ccccc2)N1c1ccccc1	2.0	0.04144218814753419	1.0	0.005278437582475587	1.0	0.02603488674824265	1.0	0.030193236714975844	0.0	0.0	0.0	0.0	1.0	0.06887052341597796
C1=C2CCCCC2C2CCC3CCCC3C2C1	2.0	0.04144218814753419	12.0	0.06334125098970705	0.0	0.0	0.0	0.0	0.0	0.0	0.0	0.0	1.0	0.06887052341597796
c1ccc2sncc2c1	2.0	0.04144218814753419	18.0	0.09501187648456057	1.0	0.02603488674824265	1.0	0.030193236714975844	0.0	0.0	0.0	0.0	0.0	0.0
O=c1nccc[nH]1	2.0	0.04144218814753419	5.0	0.026392187912377938	1.0	0.02603488674824265	0.0	0.0	0.0	0.0	0.0	0.0	0.0	0.0
C1CNCCN1	2.0	0.04144218814753419	27.0	0.14251781472684086	7.0	0.18224420723769852	9.0	0.2717391304347826	2.0	0.15048908954100826	0.0	0.0	0.0	0.0
C1CCC(C2CCC(C3CCC(C4CCC5(CCCCO5)O4)O3)O2)OC1	2.0	0.04144218814753419	0.0	0.0	0.0	0.0	0.0	0.0	0.0	0.0	0.0	0.0	0.0	0.0
O=C(Oc1[nH]ncc1C(=O)c1ccccc1)c1cn[nH]c1	2.0	0.04144218814753419	0.0	0.0	0.0	0.0	0.0	0.0	0.0	0.0	0.0	0.0	0.0	0.0
c1ccc(C[NH2+]CCOCCOc2ccccc2)cc1	2.0	0.04144218814753419	1.0	0.005278437582475587	0.0	0.0	0.0	0.0	0.0	0.0	0.0	0.0	0.0	0.0
c1cncc(Cn2ccnc2)c1	2.0	0.04144218814753419	1.0	0.005278437582475587	0.0	0.0	0.0	0.0	0.0	0.0	0.0	0.0	0.0	0.0
c1cnccn1	2.0	0.04144218814753419	27.0	0.14251781472684086	0.0	0.0	0.0	0.0	0.0	0.0	0.0	0.0	0.0	0.0
O=C1OC2CC(CC=CC(OC3CCC(OC4CCCCO4)CO3)CC=CC=C3COC4CC=CC1C34)OC1(C=CCC(C3CCCCC3)O1)C2	2.0	0.04144218814753419	0.0	0.0	0.0	0.0	0.0	0.0	0.0	0.0	0.0	0.0	0.0	0.0
O=C1OC2CC(CC=CC(OC3CCC(OC4CCCCO4)CO3)CC=CC=C3COC4CC=CC1C34)OC1(CCCCO1)C2	2.0	0.04144218814753419	1.0	0.005278437582475587	0.0	0.0	0.0	0.0	0.0	0.0	0.0	0.0	0.0	0.0
O=C(NC1CC1)c1ccc(S(=O)(=O)NC(=O)c2ccccc2)cc1	2.0	0.04144218814753419	1.0	0.005278437582475587	1.0	0.02603488674824265	1.0	0.030193236714975844	0.0	0.0	0.0	0.0	0.0	0.0
O=C1OC2(C=C1c1ccccc1)CCCC2	2.0	0.04144218814753419	1.0	0.005278437582475587	1.0	0.02603488674824265	1.0	0.030193236714975844	0.0	0.0	0.0	0.0	1.0	0.06887052341597796
C1=CC2C3C=CC(C3)C2C1	2.0	0.04144218814753419	4.0	0.02111375032990235	2.0	0.0520697734964853	2.0	0.06038647342995169	0.0	0.0	0.0	0.0	0.0	0.0
C1CCC(CC2CCCC3(CCC(C4CCC(C5OC(C6CCCCO6)CC5OC5CCCCO5)O4)O3)O2)OC1	2.0	0.04144218814753419	0.0	0.0	0.0	0.0	0.0	0.0	0.0	0.0	0.0	0.0	0.0	0.0
N=C1CC2CCC1C2	2.0	0.04144218814753419	0.0	0.0	0.0	0.0	0.0	0.0	0.0	0.0	0.0	0.0	0.0	0.0
O=C1CNC(c2ccccc2)=N1	2.0	0.04144218814753419	0.0	0.0	0.0	0.0	0.0	0.0	0.0	0.0	0.0	0.0	0.0	0.0
O=C1CNC(=O)N1c1ccccc1	2.0	0.04144218814753419	1.0	0.005278437582475587	0.0	0.0	0.0	0.0	0.0	0.0	0.0	0.0	0.0	0.0
c1ccc(CSc2ccccc2)cc1	2.0	0.04144218814753419	2.0	0.010556875164951175	0.0	0.0	0.0	0.0	0.0	0.0	0.0	0.0	0.0	0.0
C1COCC[NH2+]1	2.0	0.04144218814753419	2.0	0.010556875164951175	0.0	0.0	1.0	0.030193236714975844	0.0	0.0	0.0	0.0	0.0	0.0
C1CCC(OC2CCCCO2)CC1	2.0	0.04144218814753419	2.0	0.010556875164951175	1.0	0.02603488674824265	0.0	0.0	0.0	0.0	0.0	0.0	0.0	0.0
O=C1COc2ccccc21	2.0	0.04144218814753419	0.0	0.0	1.0	0.02603488674824265	0.0	0.0	0.0	0.0	0.0	0.0	0.0	0.0
c1cnoc1	2.0	0.04144218814753419	2.0	0.010556875164951175	0.0	0.0	0.0	0.0	0.0	0.0	0.0	0.0	0.0	0.0
c1ccc([Bi](c2ccccc2)c2ccccc2)cc1	2.0	0.04144218814753419	0.0	0.0	0.0	0.0	0.0	0.0	0.0	0.0	0.0	0.0	0.0	0.0
O=C1CCON1Cc1ccccc1	2.0	0.04144218814753419	1.0	0.005278437582475587	0.0	0.0	1.0	0.030193236714975844	1.0	0.07524454477050413	0.0	0.0	1.0	0.06887052341597796
c1ccc(Oc2nc3ccccc3s2)cc1	2.0	0.04144218814753419	0.0	0.0	0.0	0.0	0.0	0.0	0.0	0.0	0.0	0.0	0.0	0.0
O=C1NC2NC(=O)NC2N1	2.0	0.04144218814753419	3.0	0.015835312747426764	1.0	0.02603488674824265	1.0	0.030193236714975844	0.0	0.0	0.0	0.0	1.0	0.06887052341597796
O=C(COc1ccc(Oc2cnc3ccccc3n2)cc1)OCC1CCCO1	2.0	0.04144218814753419	1.0	0.005278437582475587	0.0	0.0	1.0	0.030193236714975844	0.0	0.0	0.0	0.0	1.0	0.06887052341597796
O=C1CCCc2ncccc2C(=O)OCC2OC34CC2CCC3CC(OC(=O)c2ccccc2)C(C4)O1	2.0	0.04144218814753419	0.0	0.0	0.0	0.0	0.0	0.0	0.0	0.0	0.0	0.0	0.0	0.0
C(=Nc1ccccc1)NC=Nc1ccccc1	2.0	0.04144218814753419	2.0	0.010556875164951175	0.0	0.0	0.0	0.0	0.0	0.0	0.0	0.0	0.0	0.0
O=C1NCC(c2ccccc2)S1	2.0	0.04144218814753419	4.0	0.02111375032990235	0.0	0.0	0.0	0.0	0.0	0.0	0.0	0.0	0.0	0.0
c1ccc(Oc2ccnc3ccccc23)cc1	2.0	0.04144218814753419	1.0	0.005278437582475587	1.0	0.02603488674824265	0.0	0.0	1.0	0.07524454477050413	0.0	0.0	0.0	0.0
O=C1OCc2ccccc21	2.0	0.04144218814753419	7.0	0.03694906307732911	1.0	0.02603488674824265	0.0	0.0	0.0	0.0	0.0	0.0	0.0	0.0
N=C1NCCN1Cc1cccnc1	2.0	0.04144218814753419	2.0	0.010556875164951175	2.0	0.0520697734964853	2.0	0.06038647342995169	1.0	0.07524454477050413	1.0	0.3134796238244514	2.0	0.13774104683195593
O=C(CNc1ccccc1)OCc1cccc(Oc2ccccc2)c1	2.0	0.04144218814753419	2.0	0.010556875164951175	0.0	0.0	1.0	0.030193236714975844	0.0	0.0	1.0	0.3134796238244514	0.0	0.0
C(=NOc1ccccc1)c1ccccc1	2.0	0.04144218814753419	0.0	0.0	0.0	0.0	0.0	0.0	0.0	0.0	0.0	0.0	0.0	0.0
C=C1NCCCS1	2.0	0.04144218814753419	0.0	0.0	0.0	0.0	0.0	0.0	0.0	0.0	0.0	0.0	0.0	0.0
O=C1CCCN1c1ccccc1	2.0	0.04144218814753419	1.0	0.005278437582475587	1.0	0.02603488674824265	1.0	0.030193236714975844	0.0	0.0	0.0	0.0	1.0	0.06887052341597796
O=c1nc(-c2ccnn2-c2ccccn2)[nH]c2ccccc12	2.0	0.04144218814753419	1.0	0.005278437582475587	1.0	0.02603488674824265	1.0	0.030193236714975844	0.0	0.0	0.0	0.0	0.0	0.0
O=C1NC(=O)c2cccc3cccc1c23	2.0	0.04144218814753419	3.0	0.015835312747426764	0.0	0.0	0.0	0.0	0.0	0.0	0.0	0.0	0.0	0.0
O=C1C(c2ccccc2)N=CN1Nc1ccccc1	2.0	0.04144218814753419	1.0	0.005278437582475587	1.0	0.02603488674824265	1.0	0.030193236714975844	0.0	0.0	0.0	0.0	1.0	0.06887052341597796
O=c1nc[nH][nH]1	2.0	0.04144218814753419	2.0	0.010556875164951175	2.0	0.0520697734964853	2.0	0.06038647342995169	0.0	0.0	0.0	0.0	0.0	0.0
O=c1nc[nH]c(=O)[nH]1	2.0	0.04144218814753419	0.0	0.0	0.0	0.0	0.0	0.0	0.0	0.0	0.0	0.0	0.0	0.0
O=c1cc(SCc2ccccc2)cn[nH]1	2.0	0.04144218814753419	2.0	0.010556875164951175	1.0	0.02603488674824265	1.0	0.030193236714975844	0.0	0.0	0.0	0.0	1.0	0.06887052341597796
C(=NOCC1CC1)c1ccccc1	2.0	0.04144218814753419	2.0	0.010556875164951175	0.0	0.0	0.0	0.0	0.0	0.0	0.0	0.0	0.0	0.0
O=C(NCc1ccccc1)Nc1ccccc1	2.0	0.04144218814753419	3.0	0.015835312747426764	0.0	0.0	0.0	0.0	0.0	0.0	0.0	0.0	0.0	0.0
O=C(COc1[nH]ncc1C(=O)c1ccccc1)c1ccccc1	2.0	0.04144218814753419	0.0	0.0	0.0	0.0	0.0	0.0	0.0	0.0	0.0	0.0	0.0	0.0
c1ccc(COc2cc(-c3ccccc3)n[nH]2)cc1	2.0	0.04144218814753419	0.0	0.0	0.0	0.0	0.0	0.0	0.0	0.0	0.0	0.0	0.0	0.0
c1ccc(Oc2ccn[nH]2)cc1	2.0	0.04144218814753419	0.0	0.0	0.0	0.0	0.0	0.0	0.0	0.0	0.0	0.0	0.0	0.0
C1CC2OC2CC1C1CO1	2.0	0.04144218814753419	2.0	0.010556875164951175	0.0	0.0	1.0	0.030193236714975844	0.0	0.0	0.0	0.0	0.0	0.0
O=c1ccsn1Cc1ccccc1	2.0	0.04144218814753419	0.0	0.0	0.0	0.0	0.0	0.0	0.0	0.0	0.0	0.0	0.0	0.0
N=C1NC(=O)N(c2ccccc2)CS1	2.0	0.04144218814753419	1.0	0.005278437582475587	1.0	0.02603488674824265	1.0	0.030193236714975844	1.0	0.07524454477050413	0.0	0.0	1.0	0.06887052341597796
c1ccc(-c2csc(CC(Cn3cncn3)c3ccccc3)n2)cc1	2.0	0.04144218814753419	0.0	0.0	0.0	0.0	0.0	0.0	0.0	0.0	0.0	0.0	0.0	0.0
O=C(NCCc1ccccn1)c1ccccc1	2.0	0.04144218814753419	1.0	0.005278437582475587	1.0	0.02603488674824265	1.0	0.030193236714975844	0.0	0.0	0.0	0.0	1.0	0.06887052341597796
O=C(NC(=O)c1ccccc1)Nc1ccc(CON=C(c2ccccc2)C2CC2)cc1	2.0	0.04144218814753419	0.0	0.0	0.0	0.0	0.0	0.0	0.0	0.0	0.0	0.0	0.0	0.0
O=C(Nc1ncccn1)NS(=O)(=O)Cc1ccccc1	2.0	0.04144218814753419	2.0	0.010556875164951175	1.0	0.02603488674824265	1.0	0.030193236714975844	1.0	0.07524454477050413	1.0	0.3134796238244514	0.0	0.0
C(=Nc1ccccc1)n1ccnc1	2.0	0.04144218814753419	1.0	0.005278437582475587	1.0	0.02603488674824265	1.0	0.030193236714975844	0.0	0.0	1.0	0.3134796238244514	1.0	0.06887052341597796
C1CCC(OC2OCCC2OC2CCCCO2)CC1	2.0	0.04144218814753419	2.0	0.010556875164951175	2.0	0.0520697734964853	0.0	0.0	0.0	0.0	0.0	0.0	0.0	0.0
N=C(Cc1cccnc1)c1ccccc1	2.0	0.04144218814753419	0.0	0.0	0.0	0.0	0.0	0.0	0.0	0.0	0.0	0.0	0.0	0.0
C1COCCO1	2.0	0.04144218814753419	4.0	0.02111375032990235	2.0	0.0520697734964853	2.0	0.06038647342995169	1.0	0.07524454477050413	0.0	0.0	1.0	0.06887052341597796
C1CC2CNC3C4CC2C3(C1)C1CC2CCC4C1C2	2.0	0.04144218814753419	0.0	0.0	0.0	0.0	0.0	0.0	0.0	0.0	0.0	0.0	0.0	0.0
c1cc2ncnn2cn1	2.0	0.04144218814753419	0.0	0.0	0.0	0.0	0.0	0.0	0.0	0.0	0.0	0.0	0.0	0.0
O=c1cnc2ccccc2n1-c1ccccc1	2.0	0.04144218814753419	0.0	0.0	0.0	0.0	0.0	0.0	2.0	0.15048908954100826	0.0	0.0	0.0	0.0
O=C(Nc1ncncn1)NS(=O)(=O)c1ccccn1	1.0	0.020721094073767096	0.0	0.0	0.0	0.0	0.0	0.0	0.0	0.0	0.0	0.0	0.0	0.0
O=C(Nc1ncccn1)Oc1ccccc1	1.0	0.020721094073767096	0.0	0.0	0.0	0.0	0.0	0.0	0.0	0.0	0.0	0.0	1.0	0.06887052341597796
O=C(Nc1ncccn1)Nc1ncccn1	1.0	0.020721094073767096	0.0	0.0	0.0	0.0	0.0	0.0	0.0	0.0	0.0	0.0	0.0	0.0
O=C(Nc1ncccn1)NS(=O)(=O)c1cccnc1	1.0	0.020721094073767096	0.0	0.0	0.0	0.0	0.0	0.0	0.0	0.0	0.0	0.0	0.0	0.0
O=C(Nc1ncccn1)NS(=O)(=O)c1cnc2cccnn12	1.0	0.020721094073767096	0.0	0.0	0.0	0.0	0.0	0.0	0.0	0.0	0.0	0.0	0.0	0.0
c1ccc(C2CC(c3ccc4c(c3)COC43CNC3)=NO2)cc1	1.0	0.020721094073767096	2.0	0.010556875164951175	0.0	0.0	0.0	0.0	0.0	0.0	0.0	0.0	0.0	0.0
O=C(Nc1ncccn1)NS(=O)(=O)c1ccccc1C(=O)OC1COC1	1.0	0.020721094073767096	0.0	0.0	0.0	0.0	0.0	0.0	0.0	0.0	0.0	0.0	0.0	0.0
c1ccc(C2CC(c3cccc4ccccc34)=NO2)cc1	1.0	0.020721094073767096	0.0	0.0	0.0	0.0	0.0	0.0	0.0	0.0	0.0	0.0	0.0	0.0
c1ccc(C2CC(c3cccnc3)NO2)cc1	1.0	0.020721094073767096	0.0	0.0	0.0	0.0	0.0	0.0	0.0	0.0	0.0	0.0	0.0	0.0
O=C(Nc1nccs1)C1=Cc2ccccc2S(=O)(=O)N1	1.0	0.020721094073767096	1.0	0.005278437582475587	0.0	0.0	0.0	0.0	0.0	0.0	0.0	0.0	0.0	0.0
O=C(Nc1ccccc1)c1cnns1	1.0	0.020721094073767096	0.0	0.0	0.0	0.0	0.0	0.0	0.0	0.0	0.0	0.0	0.0	0.0
c1ccc(C(Cn2cncn2)c2ccccc2)cc1	1.0	0.020721094073767096	1.0	0.005278437582475587	1.0	0.02603488674824265	1.0	0.030193236714975844	0.0	0.0	1.0	0.3134796238244514	1.0	0.06887052341597796
O=C(Nc1ccccc1)n1cnn(-c2ccccc2)c1=O	1.0	0.020721094073767096	0.0	0.0	0.0	0.0	0.0	0.0	0.0	0.0	0.0	0.0	0.0	0.0
O=C(Nc1ncccn1)NS(=O)(=O)Nc1ccccc1	1.0	0.020721094073767096	1.0	0.005278437582475587	1.0	0.02603488674824265	1.0	0.030193236714975844	0.0	0.0	1.0	0.3134796238244514	1.0	0.06887052341597796
O=C(Nc1ncccn1)NS(=O)(=O)Oc1ccccc1	1.0	0.020721094073767096	0.0	0.0	0.0	0.0	0.0	0.0	0.0	0.0	0.0	0.0	0.0	0.0
c1ccc(-n2nc3ccccc3n2)cc1	1.0	0.020721094073767096	14.0	0.07389812615465823	8.0	0.2082790939859412	5.0	0.15096618357487923	0.0	0.0	0.0	0.0	0.0	0.0
O=C(Nc1ncccn1)NS(=O)(=O)Nc1ccccc1C(=O)C1CC1	1.0	0.020721094073767096	0.0	0.0	0.0	0.0	0.0	0.0	0.0	0.0	0.0	0.0	0.0	0.0
c1ccc(C2(Cn3cncn3)OCCCO2)cc1	1.0	0.020721094073767096	0.0	0.0	0.0	0.0	0.0	0.0	0.0	0.0	0.0	0.0	0.0	0.0
c1ccc(-n2nccc2NCc2ccccn2)cc1	1.0	0.020721094073767096	1.0	0.005278437582475587	0.0	0.0	0.0	0.0	0.0	0.0	0.0	0.0	0.0	0.0
c1ccc(-n2nccc2NCc2cnccn2)cc1	1.0	0.020721094073767096	0.0	0.0	0.0	0.0	0.0	0.0	0.0	0.0	0.0	0.0	0.0	0.0
O=C(Nc1ccnnc1)c1cn[nH]c1	1.0	0.020721094073767096	0.0	0.0	0.0	0.0	0.0	0.0	0.0	0.0	0.0	0.0	0.0	0.0
O=C(OC1CCCCC1)c1ccccc1	1.0	0.020721094073767096	7.0	0.03694906307732911	2.0	0.0520697734964853	2.0	0.06038647342995169	0.0	0.0	0.0	0.0	0.0	0.0
O=C(OC1CC2C3CC4C1C2C1(CCCCC41)O3)c1ccc[nH]1	1.0	0.020721094073767096	0.0	0.0	0.0	0.0	0.0	0.0	0.0	0.0	0.0	0.0	0.0	0.0
c1ccc(C(=NOCc2ccccn2)c2nnn[nH]2)cc1	1.0	0.020721094073767096	0.0	0.0	0.0	0.0	0.0	0.0	0.0	0.0	0.0	0.0	0.0	0.0
c1ccc(C(c2ccccc2)C2CC2)cc1	1.0	0.020721094073767096	1.0	0.005278437582475587	0.0	0.0	0.0	0.0	0.0	0.0	1.0	0.3134796238244514	0.0	0.0
c1ccc(C(c2cncnc2)C2CC2)cc1	1.0	0.020721094073767096	1.0	0.005278437582475587	0.0	0.0	0.0	0.0	0.0	0.0	0.0	0.0	0.0	0.0
c1ccc(C(CC2CC2)Cn2cncn2)cc1	1.0	0.020721094073767096	1.0	0.005278437582475587	1.0	0.02603488674824265	1.0	0.030193236714975844	0.0	0.0	1.0	0.3134796238244514	1.0	0.06887052341597796
O=C(OC1CCC(OC2CCC3(OC2)OC2COC(OC4CCOC(OC5CCC(OC6CC7OC8(OCCC9OCOC98)OC7CO6)OC5)C4)CC2O3)OC1)c1ccccc1	1.0	0.020721094073767096	0.0	0.0	0.0	0.0	0.0	0.0	0.0	0.0	0.0	0.0	0.0	0.0
O=C(OC1CCCC(COC2CCC(OC3CCCCO3)CO2)O1)C12CCCCC1C1=CCC3C4CCC(OC5OCCCC5OC5CC(OC6CCCCO6)CCO5)CC4CCC3C1CC2	1.0	0.020721094073767096	0.0	0.0	0.0	0.0	0.0	0.0	0.0	0.0	0.0	0.0	0.0	0.0
O=C(OC1CCC2CC3c4[nH]c5ccccc5c4CCN3CC2C1)c1ccccc1	1.0	0.020721094073767096	3.0	0.015835312747426764	2.0	0.0520697734964853	0.0	0.0	1.0	0.07524454477050413	1.0	0.3134796238244514	1.0	0.06887052341597796
c1ccc(C2=NC(c3ccccc3)CO2)cc1	1.0	0.020721094073767096	0.0	0.0	0.0	0.0	0.0	0.0	0.0	0.0	0.0	0.0	0.0	0.0
O=C(OC1C=CCC1)C1CC1	1.0	0.020721094073767096	0.0	0.0	0.0	0.0	0.0	0.0	0.0	0.0	0.0	0.0	0.0	0.0
O=C(Nc1ccccc1-c1ccccc1)c1cccnc1	1.0	0.020721094073767096	0.0	0.0	0.0	0.0	0.0	0.0	0.0	0.0	0.0	0.0	0.0	0.0
O=C(Nc1ccccc1-c1ccccc1)c1cnn(OC2CCCCO2)c1	1.0	0.020721094073767096	2.0	0.010556875164951175	2.0	0.0520697734964853	2.0	0.06038647342995169	0.0	0.0	0.0	0.0	2.0	0.13774104683195593
c1ccc(-n2ccc(OCc3ccccc3N=Nc3ccccc3COc3ccn(-c4ccccc4)n3)n2)cc1	1.0	0.020721094073767096	1.0	0.005278437582475587	0.0	0.0	0.0	0.0	1.0	0.07524454477050413	0.0	0.0	0.0	0.0
c1ccc(C(c2ccccc2)(c2ccccc2)n2cncn2)cc1	1.0	0.020721094073767096	0.0	0.0	0.0	0.0	0.0	0.0	0.0	0.0	0.0	0.0	0.0	0.0
O=C(Nc1nncs1)C1CC1	1.0	0.020721094073767096	0.0	0.0	0.0	0.0	0.0	0.0	0.0	0.0	0.0	0.0	0.0	0.0
c1ccc(C(c2ccccc2)(c2ccccc2)N2CCOCC2)cc1	1.0	0.020721094073767096	0.0	0.0	0.0	0.0	0.0	0.0	0.0	0.0	0.0	0.0	0.0	0.0
O=C(OC(=O)C1CC1)C1CC1	1.0	0.020721094073767096	1.0	0.005278437582475587	0.0	0.0	0.0	0.0	0.0	0.0	0.0	0.0	0.0	0.0
O=C(Nc1ccccc1-c1ccccc1)c1cnn(C2CCCCO2)c1	1.0	0.020721094073767096	0.0	0.0	0.0	0.0	0.0	0.0	0.0	0.0	0.0	0.0	0.0	0.0
c1ccc(-n2ccc(OCc3ccccc3N=[NH+]c3ccccc3COc3ccn(-c4ccccc4)n3)n2)cc1	1.0	0.020721094073767096	1.0	0.005278437582475587	0.0	0.0	0.0	0.0	0.0	0.0	0.0	0.0	0.0	0.0
O=C(OC(=O)C1CCCC2C3CCC=CC3=CCC12)C1CCCC2C3CCC=CC3=CCC12	1.0	0.020721094073767096	0.0	0.0	0.0	0.0	0.0	0.0	0.0	0.0	0.0	0.0	0.0	0.0
c1ccc(C2=NCCO2)cc1	1.0	0.020721094073767096	2.0	0.010556875164951175	0.0	0.0	0.0	0.0	0.0	0.0	0.0	0.0	0.0	0.0
O=C(Nc1ccccc1C1CC1C1CC1)c1cn[nH]c1	1.0	0.020721094073767096	1.0	0.005278437582475587	1.0	0.02603488674824265	0.0	0.0	0.0	0.0	0.0	0.0	1.0	0.06887052341597796
O=C(Nc1ccccc1Cc1ccccc1)c1ccncc1	1.0	0.020721094073767096	0.0	0.0	0.0	0.0	0.0	0.0	0.0	0.0	0.0	0.0	0.0	0.0
c1ccc(C2=NOCC2)cc1	1.0	0.020721094073767096	1.0	0.005278437582475587	0.0	0.0	1.0	0.030193236714975844	0.0	0.0	0.0	0.0	1.0	0.06887052341597796
c1ccc(C(Cn2cncn2)Cn2cncn2)cc1	1.0	0.020721094073767096	1.0	0.005278437582475587	0.0	0.0	0.0	0.0	0.0	0.0	0.0	0.0	0.0	0.0
c1ccc(-n2cccn2)nc1	1.0	0.020721094073767096	4.0	0.02111375032990235	2.0	0.0520697734964853	1.0	0.030193236714975844	0.0	0.0	0.0	0.0	0.0	0.0
c1ccc(C(Cc2ccncn2)Cn2cncn2)cc1	1.0	0.020721094073767096	1.0	0.005278437582475587	0.0	0.0	0.0	0.0	0.0	0.0	0.0	0.0	0.0	0.0
c1ccc(C2=NNC(c3ccccc3)=NN2)cc1	1.0	0.020721094073767096	0.0	0.0	0.0	0.0	0.0	0.0	0.0	0.0	0.0	0.0	0.0	0.0
c1ccc(C(c2ccccc2)c2cccnc2)cc1	1.0	0.020721094073767096	0.0	0.0	0.0	0.0	0.0	0.0	0.0	0.0	0.0	0.0	0.0	0.0
B(O[Hg]c1ccccc1)O[Hg]c1ccccc1	1.0	0.020721094073767096	0.0	0.0	0.0	0.0	0.0	0.0	0.0	0.0	0.0	0.0	0.0	0.0
O=C(Nc1ccccc1)c1ccns1	1.0	0.020721094073767096	1.0	0.005278437582475587	1.0	0.02603488674824265	1.0	0.030193236714975844	1.0	0.07524454477050413	0.0	0.0	0.0	0.0
O=C(Cc1ccccc1)OC1CC2NC(C1)C1OC21	1.0	0.020721094073767096	5.0	0.026392187912377938	1.0	0.02603488674824265	0.0	0.0	0.0	0.0	0.0	0.0	0.0	0.0
c1ccc(COc2ccncn2)cc1	1.0	0.020721094073767096	0.0	0.0	0.0	0.0	0.0	0.0	0.0	0.0	0.0	0.0	0.0	0.0
c1ccc(COc2ncncc2C2OCCCO2)cc1	1.0	0.020721094073767096	0.0	0.0	0.0	0.0	0.0	0.0	0.0	0.0	0.0	0.0	0.0	0.0
c1ccc(CSC(Cn2cncn2)=Nc2ccccc2)cc1	1.0	0.020721094073767096	0.0	0.0	0.0	0.0	0.0	0.0	0.0	0.0	0.0	0.0	0.0	0.0
O=C(Cc1ccccc1)NC1C(=O)N2CCSC12	1.0	0.020721094073767096	9.0	0.047505938242280284	2.0	0.0520697734964853	2.0	0.06038647342995169	1.0	0.07524454477050413	1.0	0.3134796238244514	1.0	0.06887052341597796
O=C(Cc1ccccc1)NC1C(=O)N2C=CCSC12	1.0	0.020721094073767096	0.0	0.0	0.0	0.0	0.0	0.0	0.0	0.0	0.0	0.0	0.0	0.0
O=C(Cc1ccccc1)N=C(NOCC1CC1)c1ccccc1	1.0	0.020721094073767096	1.0	0.005278437582475587	1.0	0.02603488674824265	1.0	0.030193236714975844	0.0	0.0	0.0	0.0	1.0	0.06887052341597796
O=C(Cc1cccc(Oc2ccccc2)c1)OC1CC1	1.0	0.020721094073767096	0.0	0.0	0.0	0.0	0.0	0.0	0.0	0.0	0.0	0.0	0.0	0.0
O=C(Cc1cccc(Oc2ccccc2)c1)OC1(c2ccccc2)CC1	1.0	0.020721094073767096	0.0	0.0	0.0	0.0	0.0	0.0	0.0	0.0	0.0	0.0	0.0	0.0
c1ccc(C[SH+]c2ccccc2)cc1	1.0	0.020721094073767096	0.0	0.0	0.0	0.0	0.0	0.0	0.0	0.0	0.0	0.0	0.0	0.0
c1ccc(Cc2c[nH]cn2)cc1	1.0	0.020721094073767096	0.0	0.0	0.0	0.0	0.0	0.0	0.0	0.0	0.0	0.0	0.0	0.0
O=C(C[n+]1ccc(-c2cc[n+](CC(=O)N3CCOCC3)cc2)cc1)N1CCOCC1	1.0	0.020721094073767096	0.0	0.0	0.0	0.0	0.0	0.0	0.0	0.0	0.0	0.0	0.0	0.0
O=C(C[NH2+]Cc1ccccc1)Nc1ccccc1	1.0	0.020721094073767096	0.0	0.0	0.0	0.0	0.0	0.0	0.0	0.0	0.0	0.0	0.0	0.0
O=C(CSc1ccncc1)NC1C(=O)N2C=CCSC12	1.0	0.020721094073767096	0.0	0.0	0.0	0.0	0.0	0.0	0.0	0.0	0.0	0.0	0.0	0.0
O=C(COc1nncs1)Nc1ccccc1	1.0	0.020721094073767096	1.0	0.005278437582475587	0.0	0.0	0.0	0.0	0.0	0.0	0.0	0.0	0.0	0.0
O=C(COc1nc2ccccc2s1)Nc1ccccc1	1.0	0.020721094073767096	0.0	0.0	0.0	0.0	0.0	0.0	0.0	0.0	0.0	0.0	0.0	0.0
c1ccc(COc2ccnc(Nc3ccccc3)n2)cc1	1.0	0.020721094073767096	1.0	0.005278437582475587	0.0	0.0	0.0	0.0	0.0	0.0	0.0	0.0	0.0	0.0
O=C(Cc1ccccc1)OC1CCCCC1	1.0	0.020721094073767096	3.0	0.015835312747426764	0.0	0.0	0.0	0.0	0.0	0.0	0.0	0.0	0.0	0.0
O=C(COc1ccccc1)NCc1ccccc1	1.0	0.020721094073767096	1.0	0.005278437582475587	0.0	0.0	0.0	0.0	0.0	0.0	0.0	0.0	0.0	0.0
O=C(Cc1cccs1)NC1C(=O)N2C=C(C[n+]3ccccc3)CSC12	1.0	0.020721094073767096	0.0	0.0	0.0	0.0	0.0	0.0	0.0	0.0	0.0	0.0	0.0	0.0
O=C(NC1CC1)c1ccccc1	1.0	0.020721094073767096	0.0	0.0	0.0	0.0	0.0	0.0	0.0	0.0	0.0	0.0	0.0	0.0
c1ccc(COC2CCCCCO2)cc1	1.0	0.020721094073767096	2.0	0.010556875164951175	0.0	0.0	0.0	0.0	0.0	0.0	0.0	0.0	0.0	0.0
c1ccc(COC2COCOC2)cc1	1.0	0.020721094073767096	0.0	0.0	0.0	0.0	0.0	0.0	0.0	0.0	0.0	0.0	0.0	0.0
O=C(NC1C(=O)N2CCSC12)c1conc1-c1ccccc1	1.0	0.020721094073767096	1.0	0.005278437582475587	0.0	0.0	0.0	0.0	0.0	0.0	0.0	0.0	0.0	0.0
c1ccc(COCC2CC(c3cccs3)=NO2)cc1	1.0	0.020721094073767096	0.0	0.0	0.0	0.0	0.0	0.0	0.0	0.0	0.0	0.0	0.0	0.0
O=C(NC(=O)c1ccccc1)Nc1cccc(Oc2ccccn2)c1	1.0	0.020721094073767096	0.0	0.0	0.0	0.0	0.0	0.0	0.0	0.0	0.0	0.0	0.0	0.0
O=C(NC(=O)c1ccccc1)Nc1ccc(Oc2ccccn2)cc1	1.0	0.020721094073767096	1.0	0.005278437582475587	0.0	0.0	0.0	0.0	0.0	0.0	0.0	0.0	0.0	0.0
O=C(NC(=O)c1ccccc1)Nc1ccc(Oc2ccccc2)cc1	1.0	0.020721094073767096	1.0	0.005278437582475587	1.0	0.02603488674824265	1.0	0.030193236714975844	0.0	0.0	1.0	0.3134796238244514	1.0	0.06887052341597796
c1ccc(CO[SiH2]OCc2ccccc2)cc1	1.0	0.020721094073767096	0.0	0.0	0.0	0.0	0.0	0.0	0.0	0.0	0.0	0.0	0.0	0.0
c1ccc(COc2cc[nH]n2)cc1	1.0	0.020721094073767096	0.0	0.0	0.0	0.0	0.0	0.0	1.0	0.07524454477050413	0.0	0.0	0.0	0.0
O=C(N1CCOC1CCCc1ccccc1)n1ccnc1	1.0	0.020721094073767096	0.0	0.0	0.0	0.0	0.0	0.0	0.0	0.0	0.0	0.0	0.0	0.0
O=C(N1CCCCCC1)N1CCCCCC1	1.0	0.020721094073767096	0.0	0.0	0.0	0.0	0.0	0.0	0.0	0.0	0.0	0.0	0.0	0.0
O=C(Cn1cncn1)c1ccc(Oc2ccccc2)cc1	1.0	0.020721094073767096	1.0	0.005278437582475587	0.0	0.0	0.0	0.0	0.0	0.0	0.0	0.0	0.0	0.0
O=C(Cn1ccnc1)c1ccccc1	1.0	0.020721094073767096	0.0	0.0	0.0	0.0	0.0	0.0	0.0	0.0	0.0	0.0	0.0	0.0
c1ccc(COc2ccc3cccnc3c2)cc1	1.0	0.020721094073767096	0.0	0.0	0.0	0.0	0.0	0.0	0.0	0.0	0.0	0.0	0.0	0.0
O=C(COc1ccccc1)OCC1CCCO1	1.0	0.020721094073767096	0.0	0.0	0.0	0.0	0.0	0.0	0.0	0.0	0.0	0.0	0.0	0.0
c1ccc(Cc2cccc(Cc3ccccc3)c2)cc1	1.0	0.020721094073767096	4.0	0.02111375032990235	1.0	0.02603488674824265	0.0	0.0	0.0	0.0	0.0	0.0	0.0	0.0
c1ccc(CNc2ncnc3nc[nH]c23)cc1	1.0	0.020721094073767096	1.0	0.005278437582475587	1.0	0.02603488674824265	1.0	0.030193236714975844	0.0	0.0	0.0	0.0	1.0	0.06887052341597796
O=C(CCCN1CCN(c2ccccn2)CC1)c1ccccc1	1.0	0.020721094073767096	1.0	0.005278437582475587	0.0	0.0	0.0	0.0	0.0	0.0	0.0	0.0	0.0	0.0
O=C(CC1CCCCN1)Cn1cnc2ccccc2c1=O	1.0	0.020721094073767096	0.0	0.0	0.0	0.0	0.0	0.0	0.0	0.0	0.0	0.0	0.0	0.0
O=C(CC1CC(OC2CCC(OC3CCCCO3)CO2)CCO1)NCC=CC=CCCC1CCC(C=CC=CC=CC(=O)c2ccc[nH]c2=O)O1	1.0	0.020721094073767096	0.0	0.0	0.0	0.0	0.0	0.0	0.0	0.0	0.0	0.0	0.0	0.0
O=C(CC(c1ccccc1)c1cc2ccccc2oc1=O)c1ccc(-c2ccccc2)cc1	1.0	0.020721094073767096	0.0	0.0	0.0	0.0	0.0	0.0	0.0	0.0	0.0	0.0	0.0	0.0
O=C(CC(=O)C1CC1)c1ccccc1	1.0	0.020721094073767096	1.0	0.005278437582475587	0.0	0.0	0.0	0.0	0.0	0.0	0.0	0.0	0.0	0.0
c1ccc(NCC2CC2)cc1	1.0	0.020721094073767096	0.0	0.0	0.0	0.0	0.0	0.0	0.0	0.0	0.0	0.0	0.0	0.0
c1ccc(NCCc2cccc(Oc3ccccc3)c2)cc1	1.0	0.020721094073767096	1.0	0.005278437582475587	1.0	0.02603488674824265	0.0	0.0	0.0	0.0	0.0	0.0	0.0	0.0
c1ccc(NCc2cccs2)cc1	1.0	0.020721094073767096	0.0	0.0	0.0	0.0	0.0	0.0	0.0	0.0	0.0	0.0	0.0	0.0
c1ccc(NCc2cccs2)nc1	1.0	0.020721094073767096	2.0	0.010556875164951175	1.0	0.02603488674824265	1.0	0.030193236714975844	1.0	0.07524454477050413	0.0	0.0	0.0	0.0
c1ccc(Nc2cccc(SCCOC3CCCCO3)c2)nc1	1.0	0.020721094073767096	0.0	0.0	0.0	0.0	0.0	0.0	0.0	0.0	0.0	0.0	0.0	0.0
O=C(C=CC=Cc1ccc2c(c1)OCO2)N1CCCCC1	1.0	0.020721094073767096	2.0	0.010556875164951175	0.0	0.0	0.0	0.0	0.0	0.0	0.0	0.0	0.0	0.0
O=C(C=C1NC(c2ccccc2)=CS1)c1ccccc1	1.0	0.020721094073767096	0.0	0.0	0.0	0.0	0.0	0.0	0.0	0.0	0.0	0.0	0.0	0.0
O=C(C=C(c1ccccc1)c1ccncc1)C1CNCCO1	1.0	0.020721094073767096	0.0	0.0	0.0	0.0	0.0	0.0	0.0	0.0	0.0	0.0	0.0	0.0
c1ccc(Nc2ccoc2)cc1	1.0	0.020721094073767096	0.0	0.0	0.0	0.0	0.0	0.0	0.0	0.0	0.0	0.0	0.0	0.0
O=C(C1CCCCC1)N1CC(=O)N2CCc3ccccc3C2C1	1.0	0.020721094073767096	2.0	0.010556875164951175	0.0	0.0	0.0	0.0	0.0	0.0	0.0	0.0	0.0	0.0
O=C(C1=CC2CCC(C2)C1=O)c1cccnc1	1.0	0.020721094073767096	0.0	0.0	0.0	0.0	0.0	0.0	0.0	0.0	0.0	0.0	0.0	0.0
O=C(CCCCCc1ccccc1)CC1CCC(C2CCCCO2)O1	1.0	0.020721094073767096	0.0	0.0	0.0	0.0	0.0	0.0	0.0	0.0	0.0	0.0	0.0	0.0
O=C(CCCNC(=O)c1ccccc1)OCCOC(=O)COC(=O)Cc1cn(C(=O)c2ccccc2)c2ccccc12	1.0	0.020721094073767096	0.0	0.0	0.0	0.0	0.0	0.0	0.0	0.0	0.0	0.0	0.0	0.0
O=C(COc1ccc2ccccc2c1)Nc1ccccc1	1.0	0.020721094073767096	0.0	0.0	0.0	0.0	0.0	0.0	0.0	0.0	0.0	0.0	0.0	0.0
O=C(CCCc1c[nH]c2ccccc12)Sc1ccccc1	1.0	0.020721094073767096	0.0	0.0	0.0	0.0	0.0	0.0	0.0	0.0	0.0	0.0	0.0	0.0
O=C(COc1ccc(Oc2nc3ccccc3o2)cc1)Nc1ccccc1	1.0	0.020721094073767096	0.0	0.0	0.0	0.0	0.0	0.0	0.0	0.0	0.0	0.0	0.0	0.0
O=C(COc1ccc(Oc2ccccn2)cc1)N1CCCO1	1.0	0.020721094073767096	0.0	0.0	0.0	0.0	0.0	0.0	0.0	0.0	0.0	0.0	0.0	0.0
O=C(CNc1ccccc1)OCc1ccc(Oc2ccccc2)cc1	1.0	0.020721094073767096	0.0	0.0	0.0	0.0	0.0	0.0	0.0	0.0	0.0	0.0	0.0	0.0
c1ccc(Cc2cn[nH]c2)cc1	1.0	0.020721094073767096	0.0	0.0	0.0	0.0	0.0	0.0	0.0	0.0	0.0	0.0	0.0	0.0
c1ccc(Cc2ncc[nH]2)cc1	1.0	0.020721094073767096	4.0	0.02111375032990235	0.0	0.0	0.0	0.0	0.0	0.0	0.0	0.0	0.0	0.0
c1ccc(Cc2ncccn2)cc1	1.0	0.020721094073767096	2.0	0.010556875164951175	0.0	0.0	0.0	0.0	0.0	0.0	0.0	0.0	0.0	0.0
c1ccc(Cn2cnc3cncnc32)cc1	1.0	0.020721094073767096	3.0	0.015835312747426764	0.0	0.0	0.0	0.0	0.0	0.0	0.0	0.0	0.0	0.0
O=C(CNC(=O)c1cccs1)c1ccc(OC2CCCCO2)cc1	1.0	0.020721094073767096	0.0	0.0	0.0	0.0	0.0	0.0	0.0	0.0	0.0	0.0	0.0	0.0
O=C(CNC(=O)c1ccccn1)OCC(c1ccccc1)c1ccccc1	1.0	0.020721094073767096	0.0	0.0	0.0	0.0	0.0	0.0	0.0	0.0	0.0	0.0	0.0	0.0
c1ccc(N2CCN(c3ccccc3)C2)cc1	1.0	0.020721094073767096	0.0	0.0	0.0	0.0	0.0	0.0	0.0	0.0	0.0	0.0	0.0	0.0
c1ccc(N2CCNCC2)cc1	1.0	0.020721094073767096	6.0	0.03167062549485353	2.0	0.0520697734964853	1.0	0.030193236714975844	0.0	0.0	0.0	0.0	0.0	0.0
c1ccc(N=C2CCCN2)cc1	1.0	0.020721094073767096	0.0	0.0	0.0	0.0	0.0	0.0	0.0	0.0	0.0	0.0	0.0	0.0
c1ccc(N=C2SCS2)cc1	1.0	0.020721094073767096	0.0	0.0	0.0	0.0	0.0	0.0	0.0	0.0	0.0	0.0	0.0	0.0
O=C(CCN1CCCCC1)c1ccccc1	1.0	0.020721094073767096	4.0	0.02111375032990235	0.0	0.0	1.0	0.030193236714975844	0.0	0.0	0.0	0.0	0.0	0.0
O=C(CCN1CCCC1)c1ccccc1	1.0	0.020721094073767096	1.0	0.005278437582475587	0.0	0.0	0.0	0.0	0.0	0.0	0.0	0.0	0.0	0.0
c1ccc(COC(Cn2ccnc2)c2ccccc2)cc1	1.0	0.020721094073767096	3.0	0.015835312747426764	0.0	0.0	0.0	0.0	0.0	0.0	0.0	0.0	0.0	0.0
c1ccc(CNc2ncnc3c2ncn3C2CCCO2)cc1	1.0	0.020721094073767096	1.0	0.005278437582475587	0.0	0.0	0.0	0.0	0.0	0.0	0.0	0.0	0.0	0.0
O=C(Nc1ccccc1)c1ccn[nH]1	1.0	0.020721094073767096	1.0	0.005278437582475587	1.0	0.02603488674824265	1.0	0.030193236714975844	0.0	0.0	0.0	0.0	0.0	0.0
O=C(Nc1ccccc1)N1CCCC1	1.0	0.020721094073767096	0.0	0.0	0.0	0.0	0.0	0.0	0.0	0.0	0.0	0.0	0.0	0.0
O=C(Nc1ccccc1)C1CCCCC1	1.0	0.020721094073767096	3.0	0.015835312747426764	1.0	0.02603488674824265	1.0	0.030193236714975844	0.0	0.0	0.0	0.0	1.0	0.06887052341597796
O=C(Nc1ccccc1)C1=COCC[SH+]1	1.0	0.020721094073767096	0.0	0.0	0.0	0.0	0.0	0.0	0.0	0.0	0.0	0.0	0.0	0.0
O=C(Nc1ccccc1)C1=COCCS1(=O)=O	1.0	0.020721094073767096	1.0	0.005278437582475587	0.0	0.0	0.0	0.0	0.0	0.0	0.0	0.0	0.0	0.0
O=C(Nc1ccccc1)C1=COCCS1	1.0	0.020721094073767096	1.0	0.005278437582475587	1.0	0.02603488674824265	1.0	0.030193236714975844	0.0	0.0	0.0	0.0	1.0	0.06887052341597796
O=C(Nc1ccccc1)C1=COCCC1	1.0	0.020721094073767096	0.0	0.0	0.0	0.0	0.0	0.0	0.0	0.0	0.0	0.0	0.0	0.0
O=C(Nc1cccc2ccccc12)c1ccccc1	1.0	0.020721094073767096	0.0	0.0	1.0	0.02603488674824265	0.0	0.0	0.0	0.0	0.0	0.0	0.0	0.0
O=C(Nc1cccc2c1COC2)c1cn[nH]c1	1.0	0.020721094073767096	0.0	0.0	0.0	0.0	0.0	0.0	0.0	0.0	0.0	0.0	0.0	0.0
c1ccc(CC(Cn2cccn2)C2CC2)cc1	1.0	0.020721094073767096	1.0	0.005278437582475587	0.0	0.0	0.0	0.0	0.0	0.0	0.0	0.0	0.0	0.0
O=C(Nc1cccc(NC(=O)n2cnc3ccccc32)c1)n1cnc2ccccc21	1.0	0.020721094073767096	0.0	0.0	0.0	0.0	0.0	0.0	0.0	0.0	0.0	0.0	0.0	0.0
c1ccc(CC(Cn2ncnc2SSc2ncnn2CC(Cc2ccccc2)C2CC2)C2CC2)cc1	1.0	0.020721094073767096	0.0	0.0	0.0	0.0	0.0	0.0	0.0	0.0	0.0	0.0	0.0	0.0
O=C(Nc1cccc(C2=NCCN2)c1)Nc1cccc(C2=NCCN2)c1	1.0	0.020721094073767096	0.0	0.0	0.0	0.0	0.0	0.0	0.0	0.0	0.0	0.0	0.0	0.0
O=C(Nc1cccc(C(=O)Nc2ccccc2)c1)c1ccccc1	1.0	0.020721094073767096	0.0	0.0	0.0	0.0	0.0	0.0	0.0	0.0	0.0	0.0	0.0	0.0
c1ccc(CC2CCCCN2)cc1	1.0	0.020721094073767096	4.0	0.02111375032990235	1.0	0.02603488674824265	1.0	0.030193236714975844	0.0	0.0	1.0	0.3134796238244514	1.0	0.06887052341597796
O=C(Nc1ccc2cc(N=Nc3ccc(N=Nc4ccccc4)cc3)ccc2c1)c1ccccc1	1.0	0.020721094073767096	1.0	0.005278437582475587	0.0	0.0	0.0	0.0	0.0	0.0	0.0	0.0	0.0	0.0
c1ccc(CCC(Cn2cncn2)c2ccccc2)cc1	1.0	0.020721094073767096	1.0	0.005278437582475587	1.0	0.02603488674824265	1.0	0.030193236714975844	0.0	0.0	1.0	0.3134796238244514	0.0	0.0
O=C(Nc1ccccc1)N(Cc1ccccc1)C1CCCC1	1.0	0.020721094073767096	1.0	0.005278437582475587	1.0	0.02603488674824265	1.0	0.030193236714975844	0.0	0.0	0.0	0.0	1.0	0.06887052341597796
O=C(Nc1ccccc1)NC1CCCC1	1.0	0.020721094073767096	0.0	0.0	0.0	0.0	0.0	0.0	0.0	0.0	0.0	0.0	0.0	0.0
O=C(Nc1ccc(Cc2ccccc2)cc1)c1ccccc1	1.0	0.020721094073767096	1.0	0.005278437582475587	0.0	0.0	0.0	0.0	0.0	0.0	0.0	0.0	0.0	0.0
O=C(Nc1ccccc1)NC1CCCCC1	1.0	0.020721094073767096	2.0	0.010556875164951175	0.0	0.0	0.0	0.0	0.0	0.0	0.0	0.0	0.0	0.0
O=C(Nc1ccccc1)c1ccco1	1.0	0.020721094073767096	0.0	0.0	0.0	0.0	0.0	0.0	0.0	0.0	0.0	0.0	0.0	0.0
O=C(Nc1ccccc1)c1ccccn1	1.0	0.020721094073767096	1.0	0.005278437582475587	0.0	0.0	0.0	0.0	0.0	0.0	0.0	0.0	0.0	0.0
c1ccc(C2CC(c3cccs3)=NO2)cc1	1.0	0.020721094073767096	0.0	0.0	0.0	0.0	0.0	0.0	0.0	0.0	0.0	0.0	0.0	0.0
O=C(Nc1ccccc1)c1cccc(Oc2ccccc2)n1	1.0	0.020721094073767096	1.0	0.005278437582475587	1.0	0.02603488674824265	1.0	0.030193236714975844	0.0	0.0	0.0	0.0	1.0	0.06887052341597796
O=C(Nc1ccccc1)c1cccc(Nc2ccccc2)n1	1.0	0.020721094073767096	1.0	0.005278437582475587	0.0	0.0	0.0	0.0	0.0	0.0	0.0	0.0	0.0	0.0
O=C(Nc1ccccc1)c1cccc(N(c2ccccc2)c2cccc(C(=O)Nc3ccccc3)n2)n1	1.0	0.020721094073767096	1.0	0.005278437582475587	0.0	0.0	0.0	0.0	0.0	0.0	0.0	0.0	0.0	0.0
O=C(Nc1ccccc1)c1cccc(N(CC2CC2)C(=O)c2ccccc2)c1	1.0	0.020721094073767096	0.0	0.0	0.0	0.0	0.0	0.0	0.0	0.0	0.0	0.0	0.0	0.0
O=C(Nc1ccccc1)c1cc(Cn2ncnn2)nn1-c1ccccn1	1.0	0.020721094073767096	1.0	0.005278437582475587	1.0	0.02603488674824265	1.0	0.030193236714975844	0.0	0.0	0.0	0.0	0.0	0.0
O=C(Nc1ccccc1)Nc1csnn1	1.0	0.020721094073767096	0.0	0.0	0.0	0.0	0.0	0.0	0.0	0.0	0.0	0.0	0.0	0.0
O=C(Nc1ccccc1)Nc1cnsn1	1.0	0.020721094073767096	0.0	0.0	0.0	0.0	0.0	0.0	0.0	0.0	0.0	0.0	0.0	0.0
O=C(Nc1ccccc1)Nc1cnns1	1.0	0.020721094073767096	0.0	0.0	0.0	0.0	0.0	0.0	0.0	0.0	0.0	0.0	0.0	0.0
O=C(Nc1ccccc1)Nc1ccncc1	1.0	0.020721094073767096	0.0	0.0	0.0	0.0	0.0	0.0	0.0	0.0	0.0	0.0	0.0	0.0
O=C(Nc1ccccc1)Nc1ccccc1Oc1ccccc1	1.0	0.020721094073767096	0.0	0.0	1.0	0.02603488674824265	0.0	0.0	0.0	0.0	0.0	0.0	0.0	0.0
c1ccc(C2CN3CCSC3=N2)cc1	1.0	0.020721094073767096	0.0	0.0	0.0	0.0	0.0	0.0	0.0	0.0	0.0	0.0	0.0	0.0
c1ccc(C2CNCc3ccccc32)cc1	1.0	0.020721094073767096	4.0	0.02111375032990235	0.0	0.0	0.0	0.0	0.0	0.0	0.0	0.0	0.0	0.0
c1ccc(CCC2CC2)cc1	1.0	0.020721094073767096	1.0	0.005278437582475587	0.0	0.0	0.0	0.0	0.0	0.0	0.0	0.0	0.0	0.0
c1ccc(CCCCn2cncn2)cc1	1.0	0.020721094073767096	1.0	0.005278437582475587	1.0	0.02603488674824265	1.0	0.030193236714975844	1.0	0.07524454477050413	0.0	0.0	1.0	0.06887052341597796
c1ccc(CNc2ncnc3c2ncn3C2CCCCO2)cc1	1.0	0.020721094073767096	0.0	0.0	0.0	0.0	0.0	0.0	0.0	0.0	0.0	0.0	0.0	0.0
O=C(NCc1ccccc1)NCc1ccccc1	1.0	0.020721094073767096	1.0	0.005278437582475587	0.0	0.0	0.0	0.0	0.0	0.0	0.0	0.0	0.0	0.0
O=C(NCc1ccc(Oc2ccccc2)cc1)c1ccn[nH]1	1.0	0.020721094073767096	0.0	0.0	0.0	0.0	0.0	0.0	0.0	0.0	0.0	0.0	0.0	0.0
O=C(NCc1ccc(OCCc2coc(-c3ccccc3)n2)cc1)Oc1ccccc1	1.0	0.020721094073767096	0.0	0.0	0.0	0.0	0.0	0.0	0.0	0.0	0.0	0.0	0.0	0.0
O=C(NCCc1ccccc1)c1cn[nH]c1	1.0	0.020721094073767096	0.0	0.0	0.0	0.0	0.0	0.0	0.0	0.0	0.0	0.0	0.0	0.0
O=C(NCCOc1ccccc1)n1ccnc1	1.0	0.020721094073767096	1.0	0.005278437582475587	1.0	0.02603488674824265	1.0	0.030193236714975844	0.0	0.0	0.0	0.0	1.0	0.06887052341597796
O=C(NCCOc1ccccc1)c1ccccc1	1.0	0.020721094073767096	0.0	0.0	0.0	0.0	0.0	0.0	0.0	0.0	0.0	0.0	0.0	0.0
c1ccc(CN2CCNCC2)cc1	1.0	0.020721094073767096	2.0	0.010556875164951175	0.0	0.0	0.0	0.0	0.0	0.0	0.0	0.0	0.0	0.0
c1ccc(CNC2CCCC2)cc1	1.0	0.020721094073767096	1.0	0.005278437582475587	0.0	0.0	0.0	0.0	0.0	0.0	0.0	0.0	0.0	0.0
O=C(NCC1CCCCO1)C1CCCN1	1.0	0.020721094073767096	1.0	0.005278437582475587	0.0	0.0	0.0	0.0	0.0	0.0	0.0	0.0	0.0	0.0
O=C(NCC1CC1)c1ccccc1NC(=O)c1ccnn1-c1ccccn1	1.0	0.020721094073767096	0.0	0.0	0.0	0.0	0.0	0.0	0.0	0.0	0.0	0.0	0.0	0.0
O=C(NCC1CC1)c1ccccc1N=c1oc2cccnc2n2nccc12	1.0	0.020721094073767096	1.0	0.005278437582475587	0.0	0.0	0.0	0.0	0.0	0.0	0.0	0.0	0.0	0.0
c1ccc(CNc2ccccc2)cc1	1.0	0.020721094073767096	4.0	0.02111375032990235	0.0	0.0	0.0	0.0	0.0	0.0	0.0	0.0	0.0	0.0
c1ccc(CNc2ccncn2)cc1	1.0	0.020721094073767096	0.0	0.0	0.0	0.0	0.0	0.0	0.0	0.0	0.0	0.0	0.0	0.0
c1ccc(CNc2nc3ccccc3s2)cc1	1.0	0.020721094073767096	0.0	0.0	0.0	0.0	0.0	0.0	0.0	0.0	0.0	0.0	0.0	0.0
O=C(NC1CCCCC1)n1nnn(-c2ccccc2)c1=O	1.0	0.020721094073767096	1.0	0.005278437582475587	1.0	0.02603488674824265	1.0	0.030193236714975844	0.0	0.0	0.0	0.0	0.0	0.0
c1ccc(CNc2ncnc3c2NCN3C2CCCCO2)cc1	1.0	0.020721094073767096	0.0	0.0	0.0	0.0	0.0	0.0	0.0	0.0	0.0	0.0	0.0	0.0
O=C(NCc1ccccc1)C1CC1	1.0	0.020721094073767096	0.0	0.0	0.0	0.0	0.0	0.0	0.0	0.0	0.0	0.0	0.0	0.0
c1ccc(-c2noc(-c3cccs3)n2)cc1	1.0	0.020721094073767096	0.0	0.0	1.0	0.02603488674824265	1.0	0.030193236714975844	0.0	0.0	0.0	0.0	0.0	0.0
c1ccc(CCCNCCc2ccccc2)cc1	1.0	0.020721094073767096	4.0	0.02111375032990235	1.0	0.02603488674824265	0.0	0.0	0.0	0.0	0.0	0.0	0.0	0.0
O=C(NCc1ccccc1)c1ccn[nH]1	1.0	0.020721094073767096	1.0	0.005278437582475587	1.0	0.02603488674824265	1.0	0.030193236714975844	0.0	0.0	0.0	0.0	1.0	0.06887052341597796
c1ccc(CCC[NH+]2CCCCC2)cc1	1.0	0.020721094073767096	1.0	0.005278437582475587	0.0	0.0	0.0	0.0	0.0	0.0	0.0	0.0	0.0	0.0
O=C(NS(=O)(=O)c1ccsc1)n1[nH]c(=O)[nH]c1=O	1.0	0.020721094073767096	1.0	0.005278437582475587	0.0	0.0	0.0	0.0	0.0	0.0	0.0	0.0	0.0	0.0
O=C(NS(=O)(=O)c1ccccc1)c1cn2ccccc2n1	1.0	0.020721094073767096	0.0	0.0	0.0	0.0	0.0	0.0	0.0	0.0	0.0	0.0	0.0	0.0
O=C(NOS(=O)Nc1ccccc1)Nc1ncccn1	1.0	0.020721094073767096	1.0	0.005278437582475587	1.0	0.02603488674824265	1.0	0.030193236714975844	0.0	0.0	0.0	0.0	1.0	0.06887052341597796
c1ccc(CCN=c2ccnc[nH]2)cc1	1.0	0.020721094073767096	0.0	0.0	0.0	0.0	0.0	0.0	0.0	0.0	0.0	0.0	0.0	0.0
O=C(NOC(=O)c1ccccc1)c1ccccc1	1.0	0.020721094073767096	1.0	0.005278437582475587	0.0	0.0	0.0	0.0	0.0	0.0	0.0	0.0	0.0	0.0
O=C(NN=Cc1ccco1)c1ccccc1	1.0	0.020721094073767096	3.0	0.015835312747426764	0.0	0.0	0.0	0.0	0.0	0.0	0.0	0.0	0.0	0.0
O=C(NN=Cc1ccccc1)c1ccccc1	1.0	0.020721094073767096	1.0	0.005278437582475587	0.0	0.0	0.0	0.0	0.0	0.0	0.0	0.0	0.0	0.0
O=C(NN=C1CCc2ccccc21)Nc1ccccc1	1.0	0.020721094073767096	0.0	0.0	0.0	0.0	0.0	0.0	0.0	0.0	0.0	0.0	0.0	0.0
c1ccc(CCOc2ncnc3ccccc23)cc1	1.0	0.020721094073767096	1.0	0.005278437582475587	1.0	0.02603488674824265	1.0	0.030193236714975844	1.0	0.07524454477050413	0.0	0.0	1.0	0.06887052341597796
c1ccc(CC[Sn](CCc2ccccc2)(CCc2ccccc2)O[Sn](CCc2ccccc2)(CCc2ccccc2)CCc2ccccc2)cc1	1.0	0.020721094073767096	1.0	0.005278437582475587	1.0	0.02603488674824265	1.0	0.030193236714975844	0.0	0.0	1.0	0.3134796238244514	1.0	0.06887052341597796
c1ccc(CC[Sn]O[SnH](CCc2ccccc2)CCc2ccccc2)cc1	1.0	0.020721094073767096	0.0	0.0	0.0	0.0	0.0	0.0	0.0	0.0	0.0	0.0	0.0	0.0
O=C(NCc1cccs1)c1cncs1	1.0	0.020721094073767096	1.0	0.005278437582475587	0.0	0.0	0.0	0.0	0.0	0.0	0.0	0.0	0.0	0.0
O=C(NCc1cccnc1)Nc1ccccc1	1.0	0.020721094073767096	0.0	0.0	0.0	0.0	0.0	0.0	0.0	0.0	0.0	0.0	0.0	0.0
c1ccc(CCc2cccc(Oc3ccccc3)c2)cc1	1.0	0.020721094073767096	1.0	0.005278437582475587	0.0	0.0	0.0	0.0	0.0	0.0	0.0	0.0	0.0	0.0
O=C(OCC1C(OC(=O)C2CC2)CCC2C3Cc4c(cc(-c5cccnc5)oc4=O)OC3CCC12)C1CC1	1.0	0.020721094073767096	0.0	0.0	0.0	0.0	0.0	0.0	0.0	0.0	0.0	0.0	0.0	0.0
c1cc(NCC2CC2)n(-c2cc3n(n2)CCCC3)n1	1.0	0.020721094073767096	0.0	0.0	0.0	0.0	0.0	0.0	0.0	0.0	0.0	0.0	0.0	0.0
O=C(OCC1CCCO1)Oc1ccccc1	1.0	0.020721094073767096	0.0	0.0	0.0	0.0	0.0	0.0	0.0	0.0	0.0	0.0	0.0	0.0
c1ccc(-c2nnc[nH]2)cc1	1.0	0.020721094073767096	0.0	0.0	0.0	0.0	0.0	0.0	0.0	0.0	0.0	0.0	0.0	0.0
O=C1NC2(C=C1c1ccccc1)CCNCC2	1.0	0.020721094073767096	0.0	0.0	0.0	0.0	0.0	0.0	0.0	0.0	0.0	0.0	0.0	0.0
O=c1cc(Oc2ccccc2)c2ccccc2[nH]1	1.0	0.020721094073767096	0.0	0.0	0.0	0.0	0.0	0.0	0.0	0.0	0.0	0.0	0.0	0.0
O=C1NC(=O)N(c2ccccc2)CS1	1.0	0.020721094073767096	1.0	0.005278437582475587	0.0	0.0	0.0	0.0	0.0	0.0	0.0	0.0	0.0	0.0
O=C1NC(=O)C2CC3OC3CC12	1.0	0.020721094073767096	0.0	0.0	0.0	0.0	0.0	0.0	1.0	0.07524454477050413	0.0	0.0	0.0	0.0
O=C1NC(=O)C2C3C=CC(CC3)C12	1.0	0.020721094073767096	0.0	0.0	0.0	0.0	0.0	0.0	0.0	0.0	0.0	0.0	0.0	0.0
O=C1NC(=O)C2C3C(C(c4ccccc4)c4ccccn4)=CC(C3=C(c3ccccc3)c3ccccn3)C12	1.0	0.020721094073767096	0.0	0.0	0.0	0.0	0.0	0.0	0.0	0.0	0.0	0.0	0.0	0.0
O=c1cc[nH]c(-c2ccccc2)c1	1.0	0.020721094073767096	0.0	0.0	0.0	0.0	0.0	0.0	0.0	0.0	0.0	0.0	0.0	0.0
O=C1NC(=O)C(c2ccccc2)N1	1.0	0.020721094073767096	2.0	0.010556875164951175	0.0	0.0	2.0	0.06038647342995169	0.0	0.0	0.0	0.0	2.0	0.13774104683195593
O=C1NC(=O)C(c2ccccc2)C(=O)N1	1.0	0.020721094073767096	1.0	0.005278437582475587	1.0	0.02603488674824265	1.0	0.030193236714975844	1.0	0.07524454477050413	1.0	0.3134796238244514	1.0	0.06887052341597796
O=c1cc[nH]c(=O)n1-c1ccc(OCc2ccccc2)cc1	1.0	0.020721094073767096	0.0	0.0	0.0	0.0	0.0	0.0	0.0	0.0	0.0	0.0	0.0	0.0
O=c1cc[nH]c(=O)n1-c1cccc(Oc2cccnc2)c1	1.0	0.020721094073767096	0.0	0.0	0.0	0.0	0.0	0.0	0.0	0.0	0.0	0.0	0.0	0.0
O=C1NC(=O)C(=O)N1	1.0	0.020721094073767096	0.0	0.0	0.0	0.0	0.0	0.0	0.0	0.0	0.0	0.0	0.0	0.0
O=c1cc[nH]c2cc3c(cc12)OCO3	1.0	0.020721094073767096	1.0	0.005278437582475587	0.0	0.0	0.0	0.0	0.0	0.0	0.0	0.0	0.0	0.0
O=C1N2CCOCCN2C(=O)C12OCc1ccccc12	1.0	0.020721094073767096	1.0	0.005278437582475587	0.0	0.0	0.0	0.0	0.0	0.0	0.0	0.0	0.0	0.0
O=C1Cc2ccccc2O1	1.0	0.020721094073767096	1.0	0.005278437582475587	0.0	0.0	0.0	0.0	0.0	0.0	0.0	0.0	0.0	0.0
O=c1ccc(C=Nn2c(=O)cn[nH]c2=O)c[nH]1	1.0	0.020721094073767096	0.0	0.0	0.0	0.0	0.0	0.0	0.0	0.0	0.0	0.0	0.0	0.0
O=c1ccc2c(-c3ccccc3)c3ccccc3oc-2c1	1.0	0.020721094073767096	5.0	0.026392187912377938	2.0	0.0520697734964853	1.0	0.030193236714975844	0.0	0.0	0.0	0.0	1.0	0.06887052341597796
O=C1COc2ccccc2N1	1.0	0.020721094073767096	8.0	0.0422275006598047	0.0	0.0	0.0	0.0	0.0	0.0	0.0	0.0	0.0	0.0
O=C1COc2ccc(N=c3snc4n3CCC4)cc2N1	1.0	0.020721094073767096	0.0	0.0	0.0	0.0	0.0	0.0	0.0	0.0	0.0	0.0	0.0	0.0
O=C1NC2(CCCCC2)C(OC2CCCCO2)=C1c1ccccc1	1.0	0.020721094073767096	0.0	0.0	0.0	0.0	0.0	0.0	0.0	0.0	0.0	0.0	0.0	0.0
O=c1cc(-c2ccccc2)oc2ccccc12	1.0	0.020721094073767096	16.0	0.0844550013196094	3.0	0.07810466024472794	2.0	0.06038647342995169	2.0	0.15048908954100826	1.0	0.3134796238244514	7.0	0.4820936639118457
O=C1NC=NC1c1ccccc1	1.0	0.020721094073767096	2.0	0.010556875164951175	0.0	0.0	2.0	0.06038647342995169	0.0	0.0	0.0	0.0	2.0	0.13774104683195593
O=C1NS(=O)(=O)Cc2ccccc21	1.0	0.020721094073767096	1.0	0.005278437582475587	0.0	0.0	0.0	0.0	0.0	0.0	0.0	0.0	0.0	0.0
O=C1OC(c2ccc(Oc3ccccc3)cc2)C(=O)N1Nc1ccccc1	1.0	0.020721094073767096	1.0	0.005278437582475587	1.0	0.02603488674824265	1.0	0.030193236714975844	0.0	0.0	0.0	0.0	1.0	0.06887052341597796
O=C1OC(=O)c2cccc3cccc1c23	1.0	0.020721094073767096	0.0	0.0	0.0	0.0	0.0	0.0	0.0	0.0	0.0	0.0	0.0	0.0
O=C1OC(=O)c2cccc1c2	1.0	0.020721094073767096	0.0	0.0	0.0	0.0	0.0	0.0	0.0	0.0	0.0	0.0	0.0	0.0
O=C1OC(=O)C2C3CCC(O3)C12	1.0	0.020721094073767096	1.0	0.005278437582475587	0.0	0.0	0.0	0.0	0.0	0.0	0.0	0.0	0.0	0.0
O=C1OC(=O)C2=C1CCCC2	1.0	0.020721094073767096	0.0	0.0	1.0	0.02603488674824265	0.0	0.0	0.0	0.0	0.0	0.0	0.0	0.0
O=C1Nc2ccccc2CN1NCc1cccnc1	1.0	0.020721094073767096	0.0	0.0	0.0	0.0	0.0	0.0	0.0	0.0	0.0	0.0	0.0	0.0
O=c1c2ccccc2nc(-n2cncn2)n1-c1ccccc1	1.0	0.020721094073767096	1.0	0.005278437582475587	1.0	0.02603488674824265	1.0	0.030193236714975844	0.0	0.0	0.0	0.0	1.0	0.06887052341597796
O=C1NS(=O)(=O)c2ccsc21	1.0	0.020721094073767096	1.0	0.005278437582475587	1.0	0.02603488674824265	1.0	0.030193236714975844	0.0	0.0	0.0	0.0	1.0	0.06887052341597796
O=C1NS(=O)(=O)CCN1Cc1cccnc1	1.0	0.020721094073767096	0.0	0.0	0.0	0.0	0.0	0.0	1.0	0.07524454477050413	0.0	0.0	0.0	0.0
O=c1c2sccsc=2c(=O)c2ccccc12	1.0	0.020721094073767096	1.0	0.005278437582475587	1.0	0.02603488674824265	1.0	0.030193236714975844	0.0	0.0	1.0	0.3134796238244514	1.0	0.06887052341597796
O=C1NN=CCN1N=Cc1ccc(=O)[nH]c1	1.0	0.020721094073767096	0.0	0.0	0.0	0.0	0.0	0.0	0.0	0.0	0.0	0.0	0.0	0.0
O=C1NCC[n+]2ccccc21	1.0	0.020721094073767096	1.0	0.005278437582475587	0.0	0.0	0.0	0.0	0.0	0.0	0.0	0.0	0.0	0.0
O=c1c2ccccc2oc2ncccc12	1.0	0.020721094073767096	3.0	0.015835312747426764	0.0	0.0	0.0	0.0	0.0	0.0	0.0	0.0	0.0	0.0
O=C1NCCN1c1nncs1	1.0	0.020721094073767096	0.0	0.0	0.0	0.0	0.0	0.0	0.0	0.0	0.0	0.0	0.0	0.0
O=C1NCCN1c1ccon1	1.0	0.020721094073767096	0.0	0.0	0.0	0.0	0.0	0.0	0.0	0.0	0.0	0.0	0.0	0.0
O=C1NCCN1Cc1cccnc1	1.0	0.020721094073767096	0.0	0.0	0.0	0.0	0.0	0.0	0.0	0.0	0.0	0.0	0.0	0.0
O=C1NCCCN1	1.0	0.020721094073767096	4.0	0.02111375032990235	2.0	0.0520697734964853	2.0	0.06038647342995169	1.0	0.07524454477050413	0.0	0.0	0.0	0.0
O=C1NCC=NN1	1.0	0.020721094073767096	1.0	0.005278437582475587	0.0	0.0	0.0	0.0	0.0	0.0	0.0	0.0	0.0	0.0
O=C1COc2ccc(N3C(=O)C4=C(CCCC4)C3=O)cc2N1	1.0	0.020721094073767096	1.0	0.005278437582475587	1.0	0.02603488674824265	1.0	0.030193236714975844	0.0	0.0	1.0	0.3134796238244514	1.0	0.06887052341597796
O=C1COc2ccc(-n3c(=O)[nH]c(=S)[nH]c3=O)cc2N1	1.0	0.020721094073767096	0.0	0.0	0.0	0.0	0.0	0.0	0.0	0.0	0.0	0.0	0.0	0.0
O=C1CONC(=O)N1c1ccccc1	1.0	0.020721094073767096	0.0	0.0	0.0	0.0	0.0	0.0	0.0	0.0	0.0	0.0	0.0	0.0
O=C1CCCc2ccccc21	1.0	0.020721094073767096	4.0	0.02111375032990235	0.0	0.0	0.0	0.0	0.0	0.0	0.0	0.0	0.0	0.0
O=C1CCNC(=O)N1c1ccccc1	1.0	0.020721094073767096	0.0	0.0	0.0	0.0	0.0	0.0	0.0	0.0	0.0	0.0	0.0	0.0
O=C1CCNC(=O)C(Cc2c[nH]cn2)NC(=O)C(Cc2ccccc2)NC(=O)CNC(=O)CNC(=O)C(NC(=O)CNC(=O)CNC(=O)CNC(=O)C2CSC=N2)CCCCN1	1.0	0.020721094073767096	0.0	0.0	0.0	0.0	0.0	0.0	0.0	0.0	0.0	0.0	0.0	0.0
O=C1CCN(c2ccccc2)N1Cc1ccccc1-n1nn[nH]c1=O	1.0	0.020721094073767096	1.0	0.005278437582475587	0.0	0.0	0.0	0.0	0.0	0.0	0.0	0.0	0.0	0.0
O=c1cnc2ccccc2[nH]1	1.0	0.020721094073767096	0.0	0.0	0.0	0.0	0.0	0.0	0.0	0.0	0.0	0.0	0.0	0.0
O=C1CCCc2ocnc21	1.0	0.020721094073767096	1.0	0.005278437582475587	1.0	0.02603488674824265	1.0	0.030193236714975844	0.0	0.0	0.0	0.0	1.0	0.06887052341597796
O=C1CCCc2oc3ccccc3c(=O)c21	1.0	0.020721094073767096	1.0	0.005278437582475587	0.0	0.0	0.0	0.0	0.0	0.0	0.0	0.0	0.0	0.0
O=c1cnn(-c2cccc(Cc3ccccc3)c2)c(=O)[nH]1	1.0	0.020721094073767096	0.0	0.0	0.0	0.0	0.0	0.0	0.0	0.0	0.0	0.0	0.0	0.0
O=C1CCCc2ncccc2C(=O)OCC2OC34CC2CCC3CC(OC(=O)c2ccoc2)C(C4)O1	1.0	0.020721094073767096	0.0	0.0	0.0	0.0	0.0	0.0	0.0	0.0	0.0	0.0	0.0	0.0
O=c1n(-c2ccccc2)nc2n1CCCC2	1.0	0.020721094073767096	0.0	0.0	0.0	0.0	0.0	0.0	0.0	0.0	0.0	0.0	0.0	0.0
O=c1ccss1	1.0	0.020721094073767096	0.0	0.0	0.0	0.0	0.0	0.0	0.0	0.0	0.0	0.0	0.0	0.0
O=C1CCCNC(=O)CNC(=O)CNC(=O)CNC(=O)CNC(=O)CNC(=O)CN1	1.0	0.020721094073767096	0.0	0.0	0.0	0.0	0.0	0.0	0.0	0.0	0.0	0.0	0.0	0.0
O=c1nc(C2CC2)cc[nH]1	1.0	0.020721094073767096	1.0	0.005278437582475587	0.0	0.0	0.0	0.0	1.0	0.07524454477050413	0.0	0.0	0.0	0.0
O=c1nc[nH]nc1-c1ccccc1	1.0	0.020721094073767096	0.0	0.0	0.0	0.0	0.0	0.0	0.0	0.0	0.0	0.0	0.0	0.0
O=c1ncccn1C1CCCCO1	1.0	0.020721094073767096	0.0	0.0	0.0	0.0	0.0	0.0	0.0	0.0	0.0	0.0	0.0	0.0
O=C1CCCCCCCCCCC(=O)OCCO1	1.0	0.020721094073767096	1.0	0.005278437582475587	1.0	0.02603488674824265	1.0	0.030193236714975844	0.0	0.0	0.0	0.0	0.0	0.0
O=c1ncnc2n1CCN2	1.0	0.020721094073767096	1.0	0.005278437582475587	1.0	0.02603488674824265	0.0	0.0	0.0	0.0	0.0	0.0	0.0	0.0
O=c1nn[nH]c2ccccc12	1.0	0.020721094073767096	0.0	0.0	0.0	0.0	0.0	0.0	0.0	0.0	0.0	0.0	0.0	0.0
O=C1CCCC=C1C(=O)c1cccc(OCCC2OCCO2)c1	1.0	0.020721094073767096	0.0	0.0	0.0	0.0	0.0	0.0	0.0	0.0	0.0	0.0	0.0	0.0
O=c1cn[nH]c(-c2ccccc2)c1	1.0	0.020721094073767096	0.0	0.0	0.0	0.0	0.0	0.0	0.0	0.0	0.0	0.0	0.0	0.0
O=C1CCO1	1.0	0.020721094073767096	5.0	0.026392187912377938	1.0	0.02603488674824265	1.0	0.030193236714975844	2.0	0.15048908954100826	1.0	0.3134796238244514	2.0	0.13774104683195593
O=c1ccc2cc3ccoc3cc2o1	1.0	0.020721094073767096	5.0	0.026392187912377938	2.0	0.0520697734964853	0.0	0.0	1.0	0.07524454477050413	2.0	0.6269592476489028	2.0	0.13774104683195593
O=C1CN=C(c2ccc(COC3CCCCO3)cn2)N1	1.0	0.020721094073767096	0.0	0.0	0.0	0.0	0.0	0.0	1.0	0.07524454477050413	0.0	0.0	0.0	0.0
O=c1ccc2ccc(OCc3ccccc3)cc2o1	1.0	0.020721094073767096	0.0	0.0	0.0	0.0	0.0	0.0	0.0	0.0	0.0	0.0	0.0	0.0
O=c1ccc2ccccc2[nH]1	1.0	0.020721094073767096	4.0	0.02111375032990235	0.0	0.0	0.0	0.0	0.0	0.0	0.0	0.0	0.0	0.0
O=C1CNC(c2ccccn2)=N1	1.0	0.020721094073767096	0.0	0.0	0.0	0.0	0.0	0.0	0.0	0.0	0.0	0.0	0.0	0.0
O=c1ccc2nc3ccccc3oc-2c1	1.0	0.020721094073767096	1.0	0.005278437582475587	0.0	0.0	0.0	0.0	0.0	0.0	0.0	0.0	0.0	0.0
O=c1cccco1	1.0	0.020721094073767096	1.0	0.005278437582475587	1.0	0.02603488674824265	0.0	0.0	0.0	0.0	0.0	0.0	1.0	0.06887052341597796
O=C1CN=C(c2ccccc2)c2ccccc2N1	1.0	0.020721094073767096	10.0	0.052784375824755876	2.0	0.0520697734964853	1.0	0.030193236714975844	2.0	0.15048908954100826	1.0	0.3134796238244514	2.0	0.13774104683195593
O=C1CN=C(c2ccccc2)OC1	1.0	0.020721094073767096	1.0	0.005278437582475587	0.0	0.0	0.0	0.0	1.0	0.07524454477050413	0.0	0.0	0.0	0.0
O=C1CN=C(c2ccc3ccccc3n2)N1	1.0	0.020721094073767096	1.0	0.005278437582475587	1.0	0.02603488674824265	1.0	0.030193236714975844	0.0	0.0	0.0	0.0	1.0	0.06887052341597796
O=C1CN(C(=O)Nc2ccccc2)C(=O)N1	1.0	0.020721094073767096	0.0	0.0	0.0	0.0	0.0	0.0	1.0	0.07524454477050413	0.0	0.0	0.0	0.0
O=c1ccsn1C1CCCCC1	1.0	0.020721094073767096	0.0	0.0	0.0	0.0	0.0	0.0	0.0	0.0	0.0	0.0	0.0	0.0
O=C1CCc2ncccc2C(=O)OCC2OC34CC(CCC3CCC2C4)O1	1.0	0.020721094073767096	0.0	0.0	0.0	0.0	0.0	0.0	0.0	0.0	0.0	0.0	0.0	0.0
O=C1CCc2cccc3c2N1CC3	1.0	0.020721094073767096	0.0	0.0	0.0	0.0	0.0	0.0	0.0	0.0	0.0	0.0	0.0	0.0
O=C1CCc2cc(C(=O)NNC(=O)c3ccccc3)ccc2O1	1.0	0.020721094073767096	1.0	0.005278437582475587	0.0	0.0	0.0	0.0	0.0	0.0	0.0	0.0	0.0	0.0
O=c1ccnc[nH]1	1.0	0.020721094073767096	2.0	0.010556875164951175	1.0	0.02603488674824265	0.0	0.0	1.0	0.07524454477050413	0.0	0.0	0.0	0.0
O=c1cco[nH]1	1.0	0.020721094073767096	1.0	0.005278437582475587	1.0	0.02603488674824265	1.0	0.030193236714975844	0.0	0.0	1.0	0.3134796238244514	1.0	0.06887052341597796
O=c1ccocc1	1.0	0.020721094073767096	3.0	0.015835312747426764	2.0	0.0520697734964853	1.0	0.030193236714975844	2.0	0.15048908954100826	0.0	0.0	2.0	0.13774104683195593
O=C1CCON1	1.0	0.020721094073767096	1.0	0.005278437582475587	0.0	0.0	0.0	0.0	0.0	0.0	0.0	0.0	0.0	0.0
O=C1CCOC2OC3CCCCC3OC12	1.0	0.020721094073767096	1.0	0.005278437582475587	0.0	0.0	0.0	0.0	0.0	0.0	0.0	0.0	0.0	0.0
O=C1OC(c2ccccc2)(c2ccccc2)c2ccccc21	1.0	0.020721094073767096	3.0	0.015835312747426764	3.0	0.07810466024472794	0.0	0.0	1.0	0.07524454477050413	0.0	0.0	1.0	0.06887052341597796
O=C1OC(c2ccoc2)C2CCCC=C12	1.0	0.020721094073767096	0.0	0.0	0.0	0.0	0.0	0.0	0.0	0.0	0.0	0.0	0.0	0.0
O=C1OC2(CCCC2)CC1c1ccccc1	1.0	0.020721094073767096	0.0	0.0	0.0	0.0	0.0	0.0	0.0	0.0	0.0	0.0	0.0	0.0
O=[PH]1NCCCO1	1.0	0.020721094073767096	7.0	0.03694906307732911	1.0	0.02603488674824265	1.0	0.030193236714975844	1.0	0.07524454477050413	0.0	0.0	3.0	0.2066115702479339
O=S1(=O)O[Fe]O1	1.0	0.020721094073767096	0.0	0.0	0.0	0.0	0.0	0.0	0.0	0.0	0.0	0.0	0.0	0.0
O=[AsH]1c2ccccc2Oc2ccccc21	1.0	0.020721094073767096	0.0	0.0	0.0	0.0	0.0	0.0	0.0	0.0	0.0	0.0	0.0	0.0
O=[PH](OCCOc1ccccc1)OCCOc1ccccc1	1.0	0.020721094073767096	0.0	0.0	0.0	0.0	0.0	0.0	0.0	0.0	0.0	0.0	0.0	0.0
O=C1c2ccccc2C(=O)c2c(Nc3ccccc3)cccc21	1.0	0.020721094073767096	17.0	0.08973343890208497	9.0	0.2343139807341838	9.0	0.2717391304347826	1.0	0.07524454477050413	0.0	0.0	0.0	0.0
O=[PH](Oc1ccccc1)Oc1ccccc1	1.0	0.020721094073767096	9.0	0.047505938242280284	2.0	0.0520697734964853	2.0	0.06038647342995169	1.0	0.07524454477050413	0.0	0.0	0.0	0.0
O=[PH](Oc1ccccc1)c1ccccc1	1.0	0.020721094073767096	2.0	0.010556875164951175	0.0	0.0	0.0	0.0	0.0	0.0	0.0	0.0	0.0	0.0
O=[PH](SCc1ccccc1)c1ccccc1	1.0	0.020721094073767096	0.0	0.0	0.0	0.0	0.0	0.0	0.0	0.0	0.0	0.0	0.0	0.0
O=[PH](Sc1ccccc1)Sc1ccccc1	1.0	0.020721094073767096	1.0	0.005278437582475587	0.0	0.0	0.0	0.0	0.0	0.0	1.0	0.3134796238244514	1.0	0.06887052341597796
O=C1c2ccccc2C(=O)N1c1cccc2ccccc12	1.0	0.020721094073767096	0.0	0.0	0.0	0.0	0.0	0.0	0.0	0.0	0.0	0.0	0.0	0.0
O=C1c2ccccc2C(=O)c2occc21	1.0	0.020721094073767096	2.0	0.010556875164951175	0.0	0.0	0.0	0.0	0.0	0.0	0.0	0.0	0.0	0.0
O=[PH]1O[PH](=O)O[PH](=O)O[PH](=O)O[PH](=O)O[PH](=O)O1	1.0	0.020721094073767096	0.0	0.0	0.0	0.0	0.0	0.0	0.0	0.0	0.0	0.0	0.0	0.0
O=C1c2ccccc2C(=O)N1CSCN1C(=O)c2ccccc2C1=O	1.0	0.020721094073767096	1.0	0.005278437582475587	0.0	0.0	0.0	0.0	0.0	0.0	0.0	0.0	0.0	0.0
O=c1[c-](-c2ccccc2)c(=O)[n+]2ccccc2n1Cc1cncnc1	1.0	0.020721094073767096	1.0	0.005278437582475587	1.0	0.02603488674824265	1.0	0.030193236714975844	0.0	0.0	0.0	0.0	0.0	0.0
O=C1c2ccccc2C(=O)N1C1CCCCC1	1.0	0.020721094073767096	0.0	0.0	0.0	0.0	0.0	0.0	0.0	0.0	0.0	0.0	0.0	0.0
O=C1c2ccccc2C(=O)C1CC1(c2ccccc2)CO1	1.0	0.020721094073767096	0.0	0.0	0.0	0.0	0.0	0.0	0.0	0.0	0.0	0.0	0.0	0.0
O=c1[nH]c(=O)c2c[nH]nc2[nH]1	1.0	0.020721094073767096	0.0	0.0	0.0	0.0	0.0	0.0	0.0	0.0	0.0	0.0	0.0	0.0
O=c1[nH]c(=O)c2sc3c(=O)[nH]c(=O)c3sc12	1.0	0.020721094073767096	0.0	0.0	0.0	0.0	0.0	0.0	0.0	0.0	0.0	0.0	0.0	0.0
O=c1[nH]c(=O)n(-c2ccccc2)o1	1.0	0.020721094073767096	0.0	0.0	0.0	0.0	0.0	0.0	0.0	0.0	0.0	0.0	0.0	0.0
O=S1(=O)OCC2C3C=CC(C3)C2CO1	1.0	0.020721094073767096	0.0	0.0	0.0	0.0	0.0	0.0	0.0	0.0	0.0	0.0	0.0	0.0
O=S1(=O)N=Cc2ccccc21	1.0	0.020721094073767096	2.0	0.010556875164951175	0.0	0.0	0.0	0.0	0.0	0.0	0.0	0.0	0.0	0.0
O=c1[nH]c2ccccc2[nH]1	1.0	0.020721094073767096	3.0	0.015835312747426764	1.0	0.02603488674824265	0.0	0.0	0.0	0.0	0.0	0.0	0.0	0.0
O=S(=O)(Cc1cn[nH]c1)C1=NOCC1	1.0	0.020721094073767096	0.0	0.0	0.0	0.0	0.0	0.0	0.0	0.0	0.0	0.0	0.0	0.0
O=S(=O)(Nc1nccs1)c1ccccc1	1.0	0.020721094073767096	1.0	0.005278437582475587	0.0	0.0	1.0	0.030193236714975844	0.0	0.0	0.0	0.0	0.0	0.0
O=S(=O)(Oc1ccccc1)c1ccc2ccccc2c1	1.0	0.020721094073767096	0.0	0.0	0.0	0.0	0.0	0.0	0.0	0.0	0.0	0.0	0.0	0.0
O=S(=O)(Nc1cnc2ccccc2n1)c1ccccc1	1.0	0.020721094073767096	1.0	0.005278437582475587	0.0	0.0	0.0	0.0	0.0	0.0	0.0	0.0	0.0	0.0
O=S(=O)(Nc1ccon1)c1ccccc1	1.0	0.020721094073767096	1.0	0.005278437582475587	0.0	0.0	0.0	0.0	0.0	0.0	0.0	0.0	0.0	0.0
O=S(=O)(SCCCSS(=O)(=O)c1ccccc1)c1ccccc1	1.0	0.020721094073767096	0.0	0.0	0.0	0.0	0.0	0.0	0.0	0.0	0.0	0.0	0.0	0.0
O=S(=O)(Nc1ccccc1)c1ncn[nH]1	1.0	0.020721094073767096	0.0	0.0	0.0	0.0	0.0	0.0	0.0	0.0	0.0	0.0	0.0	0.0
O=S(=O)(c1ccccc1)c1nc[nH]n1	1.0	0.020721094073767096	0.0	0.0	0.0	0.0	0.0	0.0	0.0	0.0	0.0	0.0	0.0	0.0
O=S(=O)(N=C(NS(=O)(=O)c1ccsc1)NS(=O)(=O)c1ccsc1)c1ccsc1	1.0	0.020721094073767096	1.0	0.005278437582475587	0.0	0.0	0.0	0.0	0.0	0.0	0.0	0.0	0.0	0.0
O=S(=O)(Cc1ccccc1)c1ccccc1	1.0	0.020721094073767096	0.0	0.0	0.0	0.0	0.0	0.0	0.0	0.0	0.0	0.0	0.0	0.0
O=S1(=O)N=C(OCc2ccns2)c2ccccc21	1.0	0.020721094073767096	1.0	0.005278437582475587	0.0	0.0	0.0	0.0	0.0	0.0	0.0	0.0	0.0	0.0
O=S(=O)(Cc1ccccc1)c1cccc[nH+]1	1.0	0.020721094073767096	0.0	0.0	0.0	0.0	0.0	0.0	0.0	0.0	0.0	0.0	0.0	0.0
O=S(=O)(c1cnoc1)n1cnc2cc3c(cc21)OCO3	1.0	0.020721094073767096	0.0	0.0	0.0	0.0	0.0	0.0	0.0	0.0	0.0	0.0	0.0	0.0
O=S1(=O)C=COCC1	1.0	0.020721094073767096	0.0	0.0	0.0	0.0	0.0	0.0	0.0	0.0	0.0	0.0	0.0	0.0
O=S1(=O)C=CS(=O)(=O)CC1	1.0	0.020721094073767096	0.0	0.0	0.0	0.0	0.0	0.0	0.0	0.0	0.0	0.0	0.0	0.0
O=P(Oc1ccccc1)(Oc1ccccc1)Oc1ccccc1	1.0	0.020721094073767096	18.0	0.09501187648456057	7.0	0.18224420723769852	2.0	0.06038647342995169	0.0	0.0	0.0	0.0	0.0	0.0
O=P(N1CC1)(N1CC1)N1CC1	1.0	0.020721094073767096	1.0	0.005278437582475587	2.0	0.0520697734964853	0.0	0.0	0.0	0.0	0.0	0.0	2.0	0.13774104683195593
O=S1(=O)CCCC1	1.0	0.020721094073767096	2.0	0.010556875164951175	2.0	0.0520697734964853	2.0	0.06038647342995169	0.0	0.0	0.0	0.0	1.0	0.06887052341597796
O=C1c2ccccc2CC1C(=O)C(c1ccccc1)c1ccccc1	1.0	0.020721094073767096	0.0	0.0	0.0	0.0	0.0	0.0	0.0	0.0	0.0	0.0	0.0	0.0
O=c1[nH]c2c(c(=O)n1C1CCCCC1)CCC2	1.0	0.020721094073767096	1.0	0.005278437582475587	1.0	0.02603488674824265	1.0	0.030193236714975844	0.0	0.0	0.0	0.0	1.0	0.06887052341597796
O=c1[nH]c2ccccc2[nH]c1=O	1.0	0.020721094073767096	3.0	0.015835312747426764	0.0	0.0	1.0	0.030193236714975844	1.0	0.07524454477050413	0.0	0.0	1.0	0.06887052341597796
O=C1OC2C=CC3C(OC4CCCCO4)OC=C1C23	1.0	0.020721094073767096	0.0	0.0	0.0	0.0	0.0	0.0	0.0	0.0	0.0	0.0	0.0	0.0
O=C1OCC2=C1CCC1C2CC2OC23CC2OC2C2OC123	1.0	0.020721094073767096	0.0	0.0	0.0	0.0	0.0	0.0	0.0	0.0	0.0	0.0	0.0	0.0
O=C1OCCC1Cc1ccccc1	1.0	0.020721094073767096	0.0	0.0	0.0	0.0	0.0	0.0	0.0	0.0	0.0	0.0	0.0	0.0
O=c1[nH]sc2c1CCC2	1.0	0.020721094073767096	0.0	0.0	0.0	0.0	0.0	0.0	0.0	0.0	0.0	0.0	0.0	0.0
O=c1c(-c2ccccc2)c[n+]2ccccc2n1Cc1cncs1	1.0	0.020721094073767096	0.0	0.0	0.0	0.0	0.0	0.0	0.0	0.0	0.0	0.0	0.0	0.0
O=C1OCC=C1Cc1ccccc1	1.0	0.020721094073767096	0.0	0.0	0.0	0.0	0.0	0.0	0.0	0.0	0.0	0.0	0.0	0.0
O=c1c(-c2ccccc2)c[nH]cc1-c1ccccc1	1.0	0.020721094073767096	0.0	0.0	0.0	0.0	0.0	0.0	0.0	0.0	0.0	0.0	0.0	0.0
O=c1c(-c2ccccc2)coc2cc3c(cc12)C=CCO3	1.0	0.020721094073767096	0.0	0.0	0.0	0.0	0.0	0.0	0.0	0.0	0.0	0.0	0.0	0.0
O=C1OCC2C3CCC(CC4CO4)C3CCC2C2CCCCC12	1.0	0.020721094073767096	0.0	0.0	0.0	0.0	0.0	0.0	0.0	0.0	0.0	0.0	0.0	0.0
O=c1c(-c2ccccc2)nncn1NC1CCCCO1	1.0	0.020721094073767096	1.0	0.005278437582475587	0.0	0.0	0.0	0.0	0.0	0.0	0.0	0.0	0.0	0.0
O=C1OCC(Cc2ccc3c(c2)OCO3)C1=Cc1ccc2c(c1)OCO2	1.0	0.020721094073767096	0.0	0.0	0.0	0.0	0.0	0.0	0.0	0.0	0.0	0.0	0.0	0.0
O=C1OCCC1Nc1ccccc1	1.0	0.020721094073767096	0.0	0.0	0.0	0.0	0.0	0.0	0.0	0.0	0.0	0.0	0.0	0.0
O=C1OC2Cc3coc(=O)cc3C3C4OC4CC1C23	1.0	0.020721094073767096	0.0	0.0	0.0	0.0	0.0	0.0	0.0	0.0	0.0	0.0	0.0	0.0
O=c1c(C2CC(c3ccc(-c4ccccc4)cc3)Cc3ccccc32)coc2ccccc12	1.0	0.020721094073767096	0.0	0.0	0.0	0.0	0.0	0.0	0.0	0.0	0.0	0.0	0.0	0.0
O=c1c(C2CC(c3ccc(OCc4ccccc4)cc3)Cc3ccccc32)coc2ccccc12	1.0	0.020721094073767096	0.0	0.0	0.0	0.0	0.0	0.0	0.0	0.0	0.0	0.0	0.0	0.0
O=c1c(N=Nc2ccccc2)c[nH]n1-c1ccccc1	1.0	0.020721094073767096	1.0	0.005278437582475587	1.0	0.02603488674824265	1.0	0.030193236714975844	1.0	0.07524454477050413	0.0	0.0	0.0	0.0
O=C1OC2CC1C1C3OC3C3COC2C31	1.0	0.020721094073767096	0.0	0.0	0.0	0.0	0.0	0.0	0.0	0.0	0.0	0.0	0.0	0.0
O=C1OC2CC1C1C3OC3C3(CO3)C1C2	1.0	0.020721094073767096	0.0	0.0	0.0	0.0	0.0	0.0	0.0	0.0	0.0	0.0	0.0	0.0
O=C1OC2CC(CC=CC(OC3CCC(OC4CCCCO4)CO3)CC=CC=C3COCC4CC=CC1C34)OC1(C=CCCO1)C2	1.0	0.020721094073767096	2.0	0.010556875164951175	0.0	0.0	1.0	0.030193236714975844	0.0	0.0	1.0	0.3134796238244514	1.0	0.06887052341597796
O=C1OC2CC(CC=CC(COC3CCC(OC4CCCCO4)CO3)C=CC=C3COC4CC=CC1C34)OC1(C=CCCO1)C2	1.0	0.020721094073767096	1.0	0.005278437582475587	0.0	0.0	0.0	0.0	0.0	0.0	0.0	0.0	0.0	0.0
O=C1OCCC1N(C(=O)C1CC1)c1ccccc1	1.0	0.020721094073767096	0.0	0.0	0.0	0.0	0.0	0.0	0.0	0.0	0.0	0.0	0.0	0.0
O=c1[nH]nnn1-c1ccccc1COc1ccn(-c2ccccc2)n1	1.0	0.020721094073767096	0.0	0.0	0.0	0.0	0.0	0.0	0.0	0.0	0.0	0.0	0.0	0.0
O=c1[nH]c2ccccc2c(=O)n1-c1ccccc1	1.0	0.020721094073767096	1.0	0.005278437582475587	1.0	0.02603488674824265	1.0	0.030193236714975844	0.0	0.0	0.0	0.0	1.0	0.06887052341597796
O=c1[nH]cnn1CC(Cc1ccccc1)C1CC1	1.0	0.020721094073767096	1.0	0.005278437582475587	0.0	0.0	0.0	0.0	0.0	0.0	0.0	0.0	0.0	0.0
O=c1[nH]c2ccccc2c2c1C=CCO2	1.0	0.020721094073767096	0.0	0.0	0.0	0.0	0.0	0.0	0.0	0.0	0.0	0.0	0.0	0.0
O=c1[nH]c2ccccc2n2cnc(-c3noc(C4CC4)n3)c12	1.0	0.020721094073767096	0.0	0.0	0.0	0.0	0.0	0.0	0.0	0.0	0.0	0.0	0.0	0.0
O=c1[nH]c2ccccc2nc1Oc1ccccc1	1.0	0.020721094073767096	0.0	0.0	0.0	0.0	0.0	0.0	0.0	0.0	0.0	0.0	0.0	0.0
O=C1c2ccc3c4ccc5c6c(ccc(c7ccc(c2c37)C(=O)N1c1ccccc1)c64)C(=O)N(c1ccccc1)C5=O	1.0	0.020721094073767096	0.0	0.0	0.0	0.0	0.0	0.0	0.0	0.0	0.0	0.0	0.0	0.0
O=c1[nH]c2ncccc2o1	1.0	0.020721094073767096	0.0	0.0	0.0	0.0	0.0	0.0	0.0	0.0	0.0	0.0	0.0	0.0
O=c1[nH]ccc2ncnn12	1.0	0.020721094073767096	0.0	0.0	0.0	0.0	0.0	0.0	0.0	0.0	0.0	0.0	0.0	0.0
O=c1[nH]cn[nH+]c1-c1ccccc1	1.0	0.020721094073767096	1.0	0.005278437582475587	0.0	0.0	0.0	0.0	0.0	0.0	0.0	0.0	0.0	0.0
O=C1SCCC1=CC1CC1C(=O)OCc1coc(Cc2ccccc2)c1	1.0	0.020721094073767096	0.0	0.0	0.0	0.0	0.0	0.0	0.0	0.0	0.0	0.0	0.0	0.0
O=c1[nH]cnnc1-c1ccccc1	1.0	0.020721094073767096	1.0	0.005278437582475587	1.0	0.02603488674824265	1.0	0.030193236714975844	0.0	0.0	1.0	0.3134796238244514	1.0	0.06887052341597796
O=C1OCCN1Nc1ccccc1	1.0	0.020721094073767096	0.0	0.0	0.0	0.0	0.0	0.0	0.0	0.0	0.0	0.0	0.0	0.0
O=c1[nH]nccc1-c1ccn[nH]c1=O	1.0	0.020721094073767096	1.0	0.005278437582475587	0.0	0.0	0.0	0.0	0.0	0.0	0.0	0.0	0.0	0.0
O=C1O[Hg]c2ccccc21	1.0	0.020721094073767096	0.0	0.0	0.0	0.0	0.0	0.0	0.0	0.0	0.0	0.0	0.0	0.0
O=c1[nH]ncn1-c1ccc(N2CCN(c3ccc(OCC4COC(Cn5cncn5)(c5ccccc5)C4)cc3)CC2)cc1	1.0	0.020721094073767096	0.0	0.0	0.0	0.0	0.0	0.0	0.0	0.0	0.0	0.0	0.0	0.0
O=C1ON=CC1=NNc1ccccc1	1.0	0.020721094073767096	0.0	0.0	0.0	0.0	0.0	0.0	0.0	0.0	0.0	0.0	0.0	0.0
O=C1OCc2cccc(Sc3ncccn3)c21	1.0	0.020721094073767096	0.0	0.0	0.0	0.0	0.0	0.0	0.0	0.0	0.0	0.0	0.0	0.0
O=c1[nH]ncn1-c1ccc(N2CCN(c3ccc(OCC4COC(Cn5cncn5)(c5ccccc5)O4)cc3)CC2)cc1	1.0	0.020721094073767096	0.0	0.0	0.0	0.0	0.0	0.0	0.0	0.0	0.0	0.0	0.0	0.0
O=c1[nH]ncn1-c1ccccc1CON=Cc1ccccc1	1.0	0.020721094073767096	0.0	0.0	0.0	0.0	0.0	0.0	0.0	0.0	0.0	0.0	0.0	0.0
O=C1OCCO1	1.0	0.020721094073767096	9.0	0.047505938242280284	3.0	0.07810466024472794	2.0	0.06038647342995169	0.0	0.0	0.0	0.0	0.0	0.0
O=C1CCCC2C3CCC[NH+]4CCCC(CN12)C34	1.0	0.020721094073767096	0.0	0.0	0.0	0.0	0.0	0.0	1.0	0.07524454477050413	0.0	0.0	0.0	0.0
O=C1CCCC2C3CCCN4CCCC(CN12)C34	1.0	0.020721094073767096	0.0	0.0	0.0	0.0	0.0	0.0	1.0	0.07524454477050413	0.0	0.0	0.0	0.0
O=c1oc2ccccc2c2c1CCCC2	1.0	0.020721094073767096	0.0	0.0	0.0	0.0	0.0	0.0	0.0	0.0	0.0	0.0	0.0	0.0
O=C1C(c2ccccc2)=COCN1Cc1ccccc1	1.0	0.020721094073767096	0.0	0.0	0.0	0.0	0.0	0.0	0.0	0.0	0.0	0.0	0.0	0.0
O=C1C=C(NC(=O)c2cn[nH]c2)CS1	1.0	0.020721094073767096	1.0	0.005278437582475587	1.0	0.02603488674824265	1.0	0.030193236714975844	0.0	0.0	0.0	0.0	0.0	0.0
O=C1C=C(C2CCC3C2CCC2C4CCC(OC5CCC(OC6CCC(OC7CCCCO7)CO6)CO5)CC4CCC23)CO1	1.0	0.020721094073767096	2.0	0.010556875164951175	0.0	0.0	0.0	0.0	0.0	0.0	0.0	0.0	0.0	0.0
O=C1C2NC(=O)C3(CC4=CC=CCC4N13)SS2	1.0	0.020721094073767096	2.0	0.010556875164951175	0.0	0.0	0.0	0.0	0.0	0.0	0.0	0.0	0.0	0.0
O=C1C2CCCN2C(=O)N1c1ccccc1	1.0	0.020721094073767096	0.0	0.0	0.0	0.0	0.0	0.0	0.0	0.0	0.0	0.0	0.0	0.0
O=C1C2CC3C1C1CC4CC1C3C42	1.0	0.020721094073767096	0.0	0.0	0.0	0.0	0.0	0.0	0.0	0.0	0.0	0.0	0.0	0.0
O=C1C2CC2C(=O)N1c1ccccc1	1.0	0.020721094073767096	0.0	0.0	0.0	0.0	0.0	0.0	0.0	0.0	0.0	0.0	0.0	0.0
O=C1C2C3C4CC5C3C1C5C42	1.0	0.020721094073767096	2.0	0.010556875164951175	1.0	0.02603488674824265	0.0	0.0	0.0	0.0	0.0	0.0	0.0	0.0
O=C1C2=CC3(CCC2C2CC=C4CCCCC4C12)CC1NCCCC1O3	1.0	0.020721094073767096	0.0	0.0	0.0	0.0	0.0	0.0	0.0	0.0	0.0	0.0	0.0	0.0
O=C1C(c2ccccc2)=COC1c1ccccc1	1.0	0.020721094073767096	1.0	0.005278437582475587	1.0	0.02603488674824265	1.0	0.030193236714975844	0.0	0.0	0.0	0.0	1.0	0.06887052341597796
O=C1C=C(c2cccc3c2OCO3)C(=O)N1	1.0	0.020721094073767096	1.0	0.005278437582475587	0.0	0.0	0.0	0.0	0.0	0.0	0.0	0.0	0.0	0.0
c1cc[n+]2c(c1)-c1cccc[n+]1CC2	1.0	0.020721094073767096	1.0	0.005278437582475587	0.0	0.0	1.0	0.030193236714975844	0.0	0.0	0.0	0.0	1.0	0.06887052341597796
c1ccc(-c2c3ccccc3[nH+]c3ccccc23)cc1	1.0	0.020721094073767096	0.0	0.0	0.0	0.0	0.0	0.0	0.0	0.0	0.0	0.0	0.0	0.0
c1ccc(-c2c3ccccc3[o+]c3ccccc23)cc1	1.0	0.020721094073767096	4.0	0.02111375032990235	0.0	0.0	1.0	0.030193236714975844	0.0	0.0	0.0	0.0	0.0	0.0
c1ccc(-c2cc(-c3ccccc3)[nH+][nH]2)cc1	1.0	0.020721094073767096	0.0	0.0	0.0	0.0	0.0	0.0	0.0	0.0	0.0	0.0	0.0	0.0
c1ccc(-c2cc(-c3ccccc3)c(-c3ccccc3)s2)cc1	1.0	0.020721094073767096	0.0	0.0	0.0	0.0	0.0	0.0	0.0	0.0	0.0	0.0	0.0	0.0
O=C(c1cn[nH]c1)c1cccc(C2=NOCC2)c1	1.0	0.020721094073767096	0.0	0.0	0.0	0.0	0.0	0.0	0.0	0.0	0.0	0.0	0.0	0.0
O=C(c1ccccc1)c1ncncn1	1.0	0.020721094073767096	1.0	0.005278437582475587	1.0	0.02603488674824265	1.0	0.030193236714975844	0.0	0.0	0.0	0.0	0.0	0.0
O=C(c1ccccc1)c1cn[nH]c1OS(=O)(=O)c1ccccc1	1.0	0.020721094073767096	0.0	0.0	0.0	0.0	0.0	0.0	0.0	0.0	0.0	0.0	0.0	0.0
O=C1C=C(NCc2cccnc2)CO1	1.0	0.020721094073767096	1.0	0.005278437582475587	0.0	0.0	0.0	0.0	0.0	0.0	0.0	0.0	0.0	0.0
c1cc2c3c(cccc3c1)CC2	1.0	0.020721094073767096	5.0	0.026392187912377938	2.0	0.0520697734964853	0.0	0.0	1.0	0.07524454477050413	0.0	0.0	1.0	0.06887052341597796
c1ccc(-c2cc[nH]c2)cc1	1.0	0.020721094073767096	0.0	0.0	0.0	0.0	0.0	0.0	0.0	0.0	0.0	0.0	0.0	0.0
O=C1C=CC2(CC1)CC1CC(C1)C2	1.0	0.020721094073767096	0.0	0.0	0.0	0.0	0.0	0.0	0.0	0.0	0.0	0.0	0.0	0.0
O=C1C=CC2CC1C2	1.0	0.020721094073767096	0.0	0.0	0.0	0.0	0.0	0.0	0.0	0.0	0.0	0.0	0.0	0.0
O=C1C=CC2CC(c3ccc4c(c3)OCO4)OC2=C1	1.0	0.020721094073767096	0.0	0.0	0.0	0.0	0.0	0.0	0.0	0.0	0.0	0.0	0.0	0.0
O=C1C=CC2CC(=O)CCC2C1	1.0	0.020721094073767096	0.0	0.0	0.0	0.0	0.0	0.0	0.0	0.0	0.0	0.0	0.0	0.0
O=C1C=CC2C(CCC3C4CCCC4CCC23)N1	1.0	0.020721094073767096	1.0	0.005278437582475587	0.0	0.0	0.0	0.0	0.0	0.0	0.0	0.0	0.0	0.0
O=C1C=CC2C(=CC(=O)C3C2CCC2C(c4ccoc4)CC4OC423)C1	1.0	0.020721094073767096	0.0	0.0	0.0	0.0	0.0	0.0	0.0	0.0	0.0	0.0	0.0	0.0
O=C1C=CC2C(=C1)Oc1ccccc12	1.0	0.020721094073767096	0.0	0.0	0.0	0.0	0.0	0.0	0.0	0.0	0.0	0.0	0.0	0.0
O=C1C=CC2C(=C1)CCC1C3CCCC3CCC21	1.0	0.020721094073767096	28.0	0.14779625230931645	2.0	0.0520697734964853	3.0	0.09057971014492754	1.0	0.07524454477050413	0.0	0.0	1.0	0.06887052341597796
O=C1C=CC2(CC1)Oc1ccccc1C2=O	1.0	0.020721094073767096	2.0	0.010556875164951175	1.0	0.02603488674824265	1.0	0.030193236714975844	1.0	0.07524454477050413	0.0	0.0	1.0	0.06887052341597796
O=C1C=CC(OC2C=CC(=O)O2)O1	1.0	0.020721094073767096	0.0	0.0	0.0	0.0	0.0	0.0	0.0	0.0	0.0	0.0	0.0	0.0
O=C1C=C2C(CC1)CCC1CCCCC21	1.0	0.020721094073767096	0.0	0.0	0.0	0.0	0.0	0.0	0.0	0.0	0.0	0.0	0.0	0.0
O=C1C=CC(=O)N1c1ccccc1	1.0	0.020721094073767096	0.0	0.0	1.0	0.02603488674824265	0.0	0.0	0.0	0.0	0.0	0.0	0.0	0.0
O=C1C=CC(=O)N1c1cccc2ccccc12	1.0	0.020721094073767096	0.0	0.0	0.0	0.0	0.0	0.0	0.0	0.0	0.0	0.0	0.0	0.0
O=C1C=CC(=O)N1	1.0	0.020721094073767096	6.0	0.03167062549485353	0.0	0.0	0.0	0.0	0.0	0.0	0.0	0.0	0.0	0.0
O=C1C=CC(=O)C(c2ccccc2)=C1	1.0	0.020721094073767096	1.0	0.005278437582475587	1.0	0.02603488674824265	1.0	0.030193236714975844	1.0	0.07524454477050413	0.0	0.0	0.0	0.0
c1cc2c(c(C3CO3)c1)OCO2	1.0	0.020721094073767096	1.0	0.005278437582475587	1.0	0.02603488674824265	1.0	0.030193236714975844	0.0	0.0	0.0	0.0	1.0	0.06887052341597796
c1cc2c(cc1C1OCC3C(c4ccc5c(c4)OCO5)OCC13)OCO2	1.0	0.020721094073767096	0.0	0.0	0.0	0.0	0.0	0.0	0.0	0.0	0.0	0.0	0.0	0.0
O=C1C=C2CCCCC2CC1	1.0	0.020721094073767096	0.0	0.0	0.0	0.0	0.0	0.0	0.0	0.0	0.0	0.0	0.0	0.0
c1cc2c3c(c1)OC1C4CCC5(CC4)C(C2)N(CC2CC2)CCC315	1.0	0.020721094073767096	0.0	0.0	0.0	0.0	0.0	0.0	0.0	0.0	0.0	0.0	0.0	0.0
c1ccc(-c2cc[nH+]cc2)cc1	1.0	0.020721094073767096	1.0	0.005278437582475587	0.0	0.0	0.0	0.0	0.0	0.0	0.0	0.0	0.0	0.0
O=C(c1ccccc1)c1cccc2c(=O)c3ccccc3oc12	1.0	0.020721094073767096	0.0	0.0	0.0	0.0	0.0	0.0	0.0	0.0	0.0	0.0	0.0	0.0
O=C1C=CC=CCC2CCC(CCC3C4CC56OC(c7ccccc7)(O4)OC3C5C3OC3CC3C(CCC36)O1)C2	1.0	0.020721094073767096	0.0	0.0	0.0	0.0	0.0	0.0	0.0	0.0	0.0	0.0	0.0	0.0
O=C(OCCc1ccccc1)c1ccccc1	1.0	0.020721094073767096	3.0	0.015835312747426764	1.0	0.02603488674824265	2.0	0.06038647342995169	0.0	0.0	0.0	0.0	0.0	0.0
O=C(OCc1ccccc1)c1cncs1	1.0	0.020721094073767096	0.0	0.0	0.0	0.0	0.0	0.0	0.0	0.0	0.0	0.0	0.0	0.0
O=C(OCc1ccccc1)c1ccccc1	1.0	0.020721094073767096	6.0	0.03167062549485353	3.0	0.07810466024472794	3.0	0.09057971014492754	1.0	0.07524454477050413	0.0	0.0	1.0	0.06887052341597796
O=C(OCc1ccccc1)c1cccc(-c2ccccc2)n1	1.0	0.020721094073767096	0.0	0.0	0.0	0.0	0.0	0.0	0.0	0.0	0.0	0.0	0.0	0.0
O=C(OCc1cccc(Oc2ccccc2)n1)C1CC1	1.0	0.020721094073767096	0.0	0.0	0.0	0.0	0.0	0.0	0.0	0.0	0.0	0.0	0.0	0.0
O=C(OCc1cccc(Oc2ccccc2)c1)C1(c2ccccc2)CC1	1.0	0.020721094073767096	0.0	0.0	0.0	0.0	0.0	0.0	0.0	0.0	0.0	0.0	0.0	0.0
O=C(OCc1ccc2c(c1)OCO2)C1CC1	1.0	0.020721094073767096	0.0	0.0	0.0	0.0	0.0	0.0	0.0	0.0	0.0	0.0	0.0	0.0
O=C(OCc1ccc(Oc2ccccc2)cc1)c1cccnc1	1.0	0.020721094073767096	1.0	0.005278437582475587	0.0	0.0	0.0	0.0	0.0	0.0	0.0	0.0	0.0	0.0
O=C(OCN1C(=O)CNC1=O)C1CC1	1.0	0.020721094073767096	0.0	0.0	0.0	0.0	0.0	0.0	0.0	0.0	0.0	0.0	0.0	0.0
O=C(OCCc1ccccc1)c1cccc(Oc2ccccc2)c1	1.0	0.020721094073767096	1.0	0.005278437582475587	1.0	0.02603488674824265	0.0	0.0	0.0	0.0	0.0	0.0	0.0	0.0
c1ccc(-c2coc(-c3ccccc3)n2)cc1	1.0	0.020721094073767096	0.0	0.0	0.0	0.0	0.0	0.0	0.0	0.0	0.0	0.0	0.0	0.0
O=C(OCCOc1ccccc1)c1ccccc1	1.0	0.020721094073767096	1.0	0.005278437582475587	0.0	0.0	0.0	0.0	0.0	0.0	0.0	0.0	0.0	0.0
c1ccc(-c2nc3ccccc3[nH]2)cc1	1.0	0.020721094073767096	3.0	0.015835312747426764	1.0	0.02603488674824265	1.0	0.030193236714975844	0.0	0.0	0.0	0.0	0.0	0.0
c1ccc(-c2nc3ccccc3o2)nc1	1.0	0.020721094073767096	0.0	0.0	0.0	0.0	0.0	0.0	0.0	0.0	0.0	0.0	0.0	0.0
c1ccc(-c2nc[nH]n2)cc1	1.0	0.020721094073767096	0.0	0.0	0.0	0.0	0.0	0.0	0.0	0.0	0.0	0.0	0.0	0.0
O=C(OCCCN1CCCCC1)c1ccccc1	1.0	0.020721094073767096	0.0	0.0	0.0	0.0	0.0	0.0	0.0	0.0	0.0	0.0	0.0	0.0
c1ccc(-c2ncccn2)cc1	1.0	0.020721094073767096	0.0	0.0	0.0	0.0	0.0	0.0	0.0	0.0	0.0	0.0	0.0	0.0
c1ccc(-c2ncncn2)cc1	1.0	0.020721094073767096	3.0	0.015835312747426764	1.0	0.02603488674824265	0.0	0.0	0.0	0.0	0.0	0.0	0.0	0.0
c1ccc(-c2ncnn2-c2ccccc2)cc1	1.0	0.020721094073767096	0.0	0.0	0.0	0.0	0.0	0.0	0.0	0.0	0.0	0.0	0.0	0.0
O=C(ON=C(c1ccccc1)c1ccccc1)c1c(Oc2ncccn2)cccc1Oc1ncccn1	1.0	0.020721094073767096	0.0	0.0	0.0	0.0	0.0	0.0	0.0	0.0	0.0	0.0	0.0	0.0
c1ccc(-c2cnncc2-c2ccccc2)cc1	1.0	0.020721094073767096	0.0	0.0	0.0	0.0	0.0	0.0	0.0	0.0	0.0	0.0	0.0	0.0
O=C(c1ccccc1)c1ccc2[nH]cnc2c1	1.0	0.020721094073767096	1.0	0.005278437582475587	0.0	0.0	0.0	0.0	1.0	0.07524454477050413	0.0	0.0	1.0	0.06887052341597796
O=C(SCc1ccccc1)N1CCCCC1	1.0	0.020721094073767096	0.0	0.0	0.0	0.0	0.0	0.0	0.0	0.0	0.0	0.0	0.0	0.0
O=C(c1ccccc1)c1c[nH][nH]c1=O	1.0	0.020721094073767096	0.0	0.0	0.0	0.0	0.0	0.0	0.0	0.0	0.0	0.0	0.0	0.0
c1ccc(-c2ccc(OCn3cncn3)cc2)cc1	1.0	0.020721094073767096	1.0	0.005278437582475587	1.0	0.02603488674824265	1.0	0.030193236714975844	0.0	0.0	0.0	0.0	1.0	0.06887052341597796
O=C(c1ccccc1)C1CC1	1.0	0.020721094073767096	3.0	0.015835312747426764	0.0	0.0	1.0	0.030193236714975844	0.0	0.0	0.0	0.0	0.0	0.0
O=C(c1ccccc1)C(c1coc2ccccc2c1=O)C(c1ccccc1)c1ccccc1	1.0	0.020721094073767096	0.0	0.0	0.0	0.0	0.0	0.0	0.0	0.0	0.0	0.0	0.0	0.0
O=C(c1ccccc1)C(c1ccccc1)C(C(=O)c1ccccc1)c1ccccc1	1.0	0.020721094073767096	0.0	0.0	0.0	0.0	0.0	0.0	0.0	0.0	0.0	0.0	0.0	0.0
O=C(c1cccc(N2CCCCC2=O)c1)c1c(C2CC2)[nH][nH]c1=O	1.0	0.020721094073767096	0.0	0.0	0.0	0.0	0.0	0.0	0.0	0.0	0.0	0.0	0.0	0.0
O=C(c1cccc(C2=NOCC2)c1)c1c[nH][nH]c1=O	1.0	0.020721094073767096	1.0	0.005278437582475587	1.0	0.02603488674824265	1.0	0.030193236714975844	0.0	0.0	0.0	0.0	1.0	0.06887052341597796
c1ccc(-c2ccncc2)cc1	1.0	0.020721094073767096	1.0	0.005278437582475587	0.0	0.0	0.0	0.0	0.0	0.0	0.0	0.0	0.0	0.0
O=C(Oc1ccnnc1Oc1ccccc1C1CC1)N1CCOCC1	1.0	0.020721094073767096	1.0	0.005278437582475587	0.0	0.0	0.0	0.0	0.0	0.0	0.0	0.0	0.0	0.0
O=C(OOC(=O)c1ccccc1)c1ccccc1	1.0	0.020721094073767096	2.0	0.010556875164951175	1.0	0.02603488674824265	4.0	0.12077294685990338	1.0	0.07524454477050413	0.0	0.0	0.0	0.0
c1ccc(-c2ccno2)cc1	1.0	0.020721094073767096	2.0	0.010556875164951175	0.0	0.0	0.0	0.0	0.0	0.0	0.0	0.0	0.0	0.0
O=C(Oc1ccccc1)n1cnc2ccccc21	1.0	0.020721094073767096	0.0	0.0	0.0	0.0	0.0	0.0	0.0	0.0	0.0	0.0	0.0	0.0
O=C(Oc1ccccc1)c1ccccc1C(=O)Oc1ccccc1	1.0	0.020721094073767096	0.0	0.0	0.0	0.0	0.0	0.0	0.0	0.0	0.0	0.0	0.0	0.0
O=C(Oc1ccccc1)Oc1ccccc1	1.0	0.020721094073767096	1.0	0.005278437582475587	1.0	0.02603488674824265	1.0	0.030193236714975844	0.0	0.0	0.0	0.0	0.0	0.0
O=C(Oc1cccc2oc3ccccc3c(=O)c12)c1ccccc1	1.0	0.020721094073767096	0.0	0.0	0.0	0.0	0.0	0.0	0.0	0.0	0.0	0.0	0.0	0.0
c1ccc(-c2cnc[nH]2)cc1	1.0	0.020721094073767096	3.0	0.015835312747426764	0.0	0.0	0.0	0.0	0.0	0.0	0.0	0.0	0.0	0.0
O=C(O[Hg]c1ccccc1)c1ccccc1	1.0	0.020721094073767096	0.0	0.0	0.0	0.0	0.0	0.0	0.0	0.0	0.0	0.0	0.0	0.0
c1ccc(-c2cncnc2)cc1	1.0	0.020721094073767096	1.0	0.005278437582475587	1.0	0.02603488674824265	1.0	0.030193236714975844	1.0	0.07524454477050413	0.0	0.0	1.0	0.06887052341597796
O=C1C=CC=CC(COC2CCCCO2)COC(=O)CCCC(OC2CCCCO2)C(CCN2CCCCC2)CC1	1.0	0.020721094073767096	0.0	0.0	0.0	0.0	0.0	0.0	0.0	0.0	0.0	0.0	0.0	0.0
O=C1C=CCC(C2CCCS(=O)(=O)C2)C1	1.0	0.020721094073767096	0.0	0.0	0.0	0.0	0.0	0.0	0.0	0.0	0.0	0.0	0.0	0.0
O=c1oc2ccccc2c2c1COCC2	1.0	0.020721094073767096	0.0	0.0	0.0	0.0	0.0	0.0	0.0	0.0	0.0	0.0	0.0	0.0
S=C1NCCN(CN2CCNC(=S)S[Zn]SC2=S)C(=S)S[Zn]S1	1.0	0.020721094073767096	0.0	0.0	0.0	0.0	0.0	0.0	0.0	0.0	0.0	0.0	0.0	0.0
O=C1CCC2C(CC=C3C2CCC2C(CC4CCCO4)CCC32)C1	1.0	0.020721094073767096	0.0	0.0	0.0	0.0	0.0	0.0	0.0	0.0	0.0	0.0	0.0	0.0
S=C(Nc1ccccc1)Oc1ccc2ccccc2c1	1.0	0.020721094073767096	1.0	0.005278437582475587	0.0	0.0	0.0	0.0	0.0	0.0	0.0	0.0	0.0	0.0
S=C(Nc1ccccc1)c1ccccc1	1.0	0.020721094073767096	0.0	0.0	0.0	0.0	0.0	0.0	0.0	0.0	0.0	0.0	0.0	0.0
S=C(Nc1ccccn1)Oc1ccccc1	1.0	0.020721094073767096	0.0	0.0	0.0	0.0	0.0	0.0	0.0	0.0	0.0	0.0	0.0	0.0
S=C(SSC(=S)N1CCCCC1)N1CCCCC1	1.0	0.020721094073767096	0.0	0.0	0.0	0.0	0.0	0.0	0.0	0.0	0.0	0.0	0.0	0.0
O=C1CCC23CCC4CCN(C5C6=CCCC6CCC5C2O1)C43	1.0	0.020721094073767096	0.0	0.0	0.0	0.0	0.0	0.0	0.0	0.0	0.0	0.0	0.0	0.0
S=C1N2CCN=C2SC2=NCCN12	1.0	0.020721094073767096	0.0	0.0	0.0	0.0	0.0	0.0	1.0	0.07524454477050413	0.0	0.0	0.0	0.0
S=C1NCCCN1	1.0	0.020721094073767096	0.0	0.0	0.0	0.0	0.0	0.0	0.0	0.0	0.0	0.0	0.0	0.0
S=C1NCCN1C1=NCCN1	1.0	0.020721094073767096	0.0	0.0	0.0	0.0	0.0	0.0	1.0	0.07524454477050413	0.0	0.0	0.0	0.0
S1[As]2S[As]1S2	1.0	0.020721094073767096	0.0	0.0	0.0	0.0	0.0	0.0	0.0	0.0	0.0	0.0	0.0	0.0
S=C1NCCNC(=S)S1	1.0	0.020721094073767096	0.0	0.0	0.0	0.0	0.0	0.0	0.0	0.0	0.0	0.0	0.0	0.0
S=C1NCCNC(=S)S[Zn]S1	1.0	0.020721094073767096	0.0	0.0	0.0	0.0	0.0	0.0	0.0	0.0	0.0	0.0	0.0	0.0
S=C1SCNCN1CCN1CNCSC1=S	1.0	0.020721094073767096	1.0	0.005278437582475587	0.0	0.0	0.0	0.0	0.0	0.0	0.0	0.0	0.0	0.0
O=C1CCC(CCC2CCCCC2)C(=O)N1	1.0	0.020721094073767096	0.0	0.0	0.0	0.0	0.0	0.0	0.0	0.0	0.0	0.0	0.0	0.0
S=[PH](N1CC1)N1CC1	1.0	0.020721094073767096	1.0	0.005278437582475587	0.0	0.0	0.0	0.0	0.0	0.0	0.0	0.0	0.0	0.0
S=[PH](Oc1cccc2cccnc12)c1ccccc1	1.0	0.020721094073767096	0.0	0.0	0.0	0.0	0.0	0.0	0.0	0.0	0.0	0.0	0.0	0.0
S=[PH]1OCC2CCCCC2O1	1.0	0.020721094073767096	0.0	0.0	0.0	0.0	0.0	0.0	0.0	0.0	0.0	0.0	0.0	0.0
O=C1CCC(=O)NN1	1.0	0.020721094073767096	0.0	0.0	0.0	0.0	0.0	0.0	0.0	0.0	0.0	0.0	0.0	0.0
O=C1CCC2C(CC=C3C4CCC(CCCC5CO5)C4CCC32)C1	1.0	0.020721094073767096	0.0	0.0	0.0	0.0	0.0	0.0	0.0	0.0	0.0	0.0	0.0	0.0
S1SSSSSSS1	1.0	0.020721094073767096	0.0	0.0	0.0	0.0	0.0	0.0	0.0	0.0	0.0	0.0	0.0	0.0
S=[PH]1OCCCO1	1.0	0.020721094073767096	0.0	0.0	0.0	0.0	0.0	0.0	0.0	0.0	0.0	0.0	0.0	0.0
O=c1oc2ccccc2cc1C1CC(c2ccc(OCc3ccccc3)cc2)Cc2ccccc21	1.0	0.020721094073767096	0.0	0.0	0.0	0.0	0.0	0.0	0.0	0.0	0.0	0.0	0.0	0.0
O=c1oc2ccccc2c2c[nH]cc12	1.0	0.020721094073767096	1.0	0.005278437582475587	0.0	0.0	0.0	0.0	1.0	0.07524454477050413	0.0	0.0	0.0	0.0
O=C1CCCC(NC(=O)N2CC(c3ccccc3)SC2=O)C1	1.0	0.020721094073767096	1.0	0.005278437582475587	0.0	0.0	0.0	0.0	0.0	0.0	0.0	0.0	0.0	0.0
O=C1CCCC(=O)N1	1.0	0.020721094073767096	1.0	0.005278437582475587	0.0	0.0	0.0	0.0	0.0	0.0	0.0	0.0	0.0	0.0
O=C1CCCC(=O)C1C(=O)c1nc2ccccc2n(-c2ccccc2)c1=O	1.0	0.020721094073767096	0.0	0.0	0.0	0.0	0.0	0.0	0.0	0.0	0.0	0.0	0.0	0.0
O=C1CCCC(=O)C1C(=O)c1cccc(COCC2CCCO2)c1	1.0	0.020721094073767096	0.0	0.0	1.0	0.02603488674824265	1.0	0.030193236714975844	0.0	0.0	0.0	0.0	0.0	0.0
O=C1CCCC(=O)C1C(=O)C1CC1	1.0	0.020721094073767096	1.0	0.005278437582475587	1.0	0.02603488674824265	1.0	0.030193236714975844	0.0	0.0	0.0	0.0	0.0	0.0
O=c1oc2ccccc2cc1C(CCc1ccc(-c2ccccc2)cc1)c1ccccc1	1.0	0.020721094073767096	1.0	0.005278437582475587	1.0	0.02603488674824265	1.0	0.030193236714975844	0.0	0.0	1.0	0.3134796238244514	0.0	0.0
O=C1CCC=C1NC(=O)C1CCCC(OC2CCC(OC3CCC(OC4CCCOC4)OC3COC3CCCCO3)OC2)O1	1.0	0.020721094073767096	0.0	0.0	0.0	0.0	0.0	0.0	0.0	0.0	0.0	0.0	0.0	0.0
O=c1oc2ccccc2cc1C1CCCc2ccccc21	1.0	0.020721094073767096	1.0	0.005278437582475587	0.0	0.0	0.0	0.0	0.0	0.0	0.0	0.0	0.0	0.0
O=c1sscc1-c1ccccc1	1.0	0.020721094073767096	0.0	0.0	0.0	0.0	0.0	0.0	0.0	0.0	0.0	0.0	0.0	0.0
O=C1CCC2NCCCN12	1.0	0.020721094073767096	0.0	0.0	0.0	0.0	0.0	0.0	0.0	0.0	0.0	0.0	0.0	0.0
O=c1oc2ccccc2cc1Cc1cc2ccccc2oc1=O	1.0	0.020721094073767096	0.0	0.0	0.0	0.0	0.0	0.0	0.0	0.0	0.0	0.0	0.0	0.0
O=c1oc2ccccc2cc1Cc1ccco1	1.0	0.020721094073767096	0.0	0.0	0.0	0.0	0.0	0.0	0.0	0.0	0.0	0.0	0.0	0.0
O=C1CCC2C1CCC1C3CCCCC3CCC21	1.0	0.020721094073767096	1.0	0.005278437582475587	0.0	0.0	0.0	0.0	0.0	0.0	0.0	0.0	0.0	0.0
O=C1CCC2C1CCC1C3CCCCC3=CCC21	1.0	0.020721094073767096	4.0	0.02111375032990235	2.0	0.0520697734964853	1.0	0.030193236714975844	0.0	0.0	0.0	0.0	0.0	0.0
O=c1sc2ccccc2cc1C1CC(c2ccc(-c3ccccc3)cc2)Cc2ccccc21	1.0	0.020721094073767096	0.0	0.0	0.0	0.0	0.0	0.0	0.0	0.0	0.0	0.0	0.0	0.0
O=c1sc2nc3ccccc3nc2s1	1.0	0.020721094073767096	1.0	0.005278437582475587	1.0	0.02603488674824265	1.0	0.030193236714975844	1.0	0.07524454477050413	0.0	0.0	0.0	0.0
O=C1CCC2C(CCC3C4CCCC4CCC23)C1	1.0	0.020721094073767096	10.0	0.052784375824755876	1.0	0.02603488674824265	1.0	0.030193236714975844	1.0	0.07524454477050413	0.0	0.0	1.0	0.06887052341597796
O=C1CCC(=O)N1c1ccccc1	1.0	0.020721094073767096	5.0	0.026392187912377938	0.0	0.0	0.0	0.0	0.0	0.0	0.0	0.0	0.0	0.0
S=[PH]1OCc2ccccc2O1	1.0	0.020721094073767096	1.0	0.005278437582475587	0.0	0.0	0.0	0.0	0.0	0.0	0.0	0.0	0.0	0.0
O=C1C=CCC(c2ccc3c(c2)OCO3)C1	1.0	0.020721094073767096	0.0	0.0	0.0	0.0	0.0	0.0	0.0	0.0	0.0	0.0	0.0	0.0
O=C1C=Cc2ccccc2C1=O	1.0	0.020721094073767096	5.0	0.026392187912377938	1.0	0.02603488674824265	1.0	0.030193236714975844	0.0	0.0	1.0	0.3134796238244514	1.0	0.06887052341597796
O=C1CC(c2cccc3c2OCO3)C(=O)N1	1.0	0.020721094073767096	1.0	0.005278437582475587	0.0	0.0	0.0	0.0	1.0	0.07524454477050413	0.0	0.0	0.0	0.0
O=C1CC(OC(=O)C2CC2)C=C1Cc1ccco1	1.0	0.020721094073767096	0.0	0.0	0.0	0.0	0.0	0.0	0.0	0.0	0.0	0.0	0.0	0.0
O=C1CC(OC(=O)C2CC2)C=C1C1C=CCC1	1.0	0.020721094073767096	0.0	0.0	0.0	0.0	0.0	0.0	0.0	0.0	0.0	0.0	0.0	0.0
O=C1CC(Nc2ncncn2)c2ccccc21	1.0	0.020721094073767096	0.0	0.0	0.0	0.0	0.0	0.0	1.0	0.07524454477050413	0.0	0.0	0.0	0.0
O=C1CC(CC=C2CCCCC2=O)CC(=O)N1	1.0	0.020721094073767096	0.0	0.0	0.0	0.0	0.0	0.0	0.0	0.0	0.0	0.0	0.0	0.0
O=C1CC(CC(=O)C2CCCCC2=O)CC(=O)N1	1.0	0.020721094073767096	0.0	0.0	0.0	0.0	0.0	0.0	0.0	0.0	0.0	0.0	0.0	0.0
O=C1CC(C2CCCSC2)CC=C1C=NOCCOc1ccccc1	1.0	0.020721094073767096	0.0	0.0	0.0	0.0	0.0	0.0	0.0	0.0	0.0	0.0	0.0	0.0
O=C1CC(C2CCCSC2)CC(=O)C1=CNOCCOc1ccccc1	1.0	0.020721094073767096	0.0	0.0	0.0	0.0	0.0	0.0	0.0	0.0	0.0	0.0	0.0	0.0
c1c2c(cc3c1CCOC3)CCC2	1.0	0.020721094073767096	3.0	0.015835312747426764	1.0	0.02603488674824265	1.0	0.030193236714975844	1.0	0.07524454477050413	0.0	0.0	0.0	0.0
O=C1CC2C(CCC3C4CCC5OC32CC5C4=O)C(c2ccoc2)O1	1.0	0.020721094073767096	0.0	0.0	0.0	0.0	0.0	0.0	0.0	0.0	0.0	0.0	0.0	0.0
c1c2c(cc3c1OCO3)CCCC2	1.0	0.020721094073767096	0.0	0.0	0.0	0.0	0.0	0.0	0.0	0.0	0.0	0.0	0.0	0.0
c1c[n+](CCCCCCCCCCCC[n+]2cc[nH]c2)c[nH]1	1.0	0.020721094073767096	0.0	0.0	0.0	0.0	0.0	0.0	0.0	0.0	0.0	0.0	0.0	0.0
c1c[nH]nn1	1.0	0.020721094073767096	1.0	0.005278437582475587	1.0	0.02603488674824265	0.0	0.0	0.0	0.0	1.0	0.3134796238244514	1.0	0.06887052341597796
O=C1C=COS(=O)(=O)N1	1.0	0.020721094073767096	1.0	0.005278437582475587	1.0	0.02603488674824265	1.0	0.030193236714975844	1.0	0.07524454477050413	1.0	0.3134796238244514	1.0	0.06887052341597796
O=C1C=COCC1	1.0	0.020721094073767096	2.0	0.010556875164951175	0.0	0.0	0.0	0.0	0.0	0.0	0.0	0.0	0.0	0.0
O=C1C=COC(=O)C1	1.0	0.020721094073767096	1.0	0.005278437582475587	0.0	0.0	1.0	0.030193236714975844	0.0	0.0	0.0	0.0	1.0	0.06887052341597796
c1cc(-c2cc[nH+]cc2)cc[nH+]1	1.0	0.020721094073767096	1.0	0.005278437582475587	0.0	0.0	0.0	0.0	0.0	0.0	0.0	0.0	1.0	0.06887052341597796
O=C1C=CCCC=CCc2occc21	1.0	0.020721094073767096	0.0	0.0	0.0	0.0	0.0	0.0	0.0	0.0	0.0	0.0	0.0	0.0
O=C1CC23CCC4OC(=O)CC42C(=O)OC3O1	1.0	0.020721094073767096	0.0	0.0	0.0	0.0	0.0	0.0	0.0	0.0	0.0	0.0	0.0	0.0
O=C1CC2C(c3ccoc3)CC3OC32C2CCC3C4CCCC3(COC4)C12	1.0	0.020721094073767096	0.0	0.0	0.0	0.0	0.0	0.0	0.0	0.0	0.0	0.0	0.0	0.0
O=C1CCC(=O)N1	1.0	0.020721094073767096	6.0	0.03167062549485353	0.0	0.0	0.0	0.0	1.0	0.07524454477050413	0.0	0.0	0.0	0.0
S=c1nc[nH]n1CC(Cc1ccccc1)C1CC1	1.0	0.020721094073767096	1.0	0.005278437582475587	1.0	0.02603488674824265	1.0	0.030193236714975844	1.0	0.07524454477050413	0.0	0.0	1.0	0.06887052341597796
S=c1[nH]cc[nH]1	1.0	0.020721094073767096	2.0	0.010556875164951175	1.0	0.02603488674824265	0.0	0.0	0.0	0.0	0.0	0.0	1.0	0.06887052341597796
S=c1[nH]cnn1CC(Cc1ccccc1)C1CC1	1.0	0.020721094073767096	0.0	0.0	0.0	0.0	0.0	0.0	0.0	0.0	0.0	0.0	0.0	0.0
S=c1[nH]nc(NCNc2n[nH]c(=S)s2)s1	1.0	0.020721094073767096	0.0	0.0	0.0	0.0	0.0	0.0	0.0	0.0	0.0	0.0	0.0	0.0
O=C1CC=CN=N1	1.0	0.020721094073767096	0.0	0.0	0.0	0.0	0.0	0.0	0.0	0.0	0.0	0.0	0.0	0.0
O=C1CC=CCC1	1.0	0.020721094073767096	0.0	0.0	1.0	0.02603488674824265	1.0	0.030193236714975844	0.0	0.0	0.0	0.0	0.0	0.0
S=c1cccc[nH]1	1.0	0.020721094073767096	2.0	0.010556875164951175	0.0	0.0	0.0	0.0	0.0	0.0	0.0	0.0	0.0	0.0
O=C1CC2SCC3CC3N12	1.0	0.020721094073767096	0.0	0.0	0.0	0.0	0.0	0.0	0.0	0.0	0.0	0.0	0.0	0.0
S=c1ccccn1O[Cu]On1ccccc1=S	1.0	0.020721094073767096	0.0	0.0	0.0	0.0	0.0	0.0	0.0	0.0	0.0	0.0	0.0	0.0
O=C1CC2OCCC2O1	1.0	0.020721094073767096	0.0	0.0	0.0	0.0	0.0	0.0	0.0	0.0	0.0	0.0	0.0	0.0
O=C1CC2C=CC(=O)C3C4C(=O)C=CCC4CC(O1)C23	1.0	0.020721094073767096	0.0	0.0	0.0	0.0	0.0	0.0	0.0	0.0	0.0	0.0	0.0	0.0
O=C1CC2OCC3=CC(=O)C4C(CCC5C(c6ccoc6)OC(=O)C6OC654)C32CO1	1.0	0.020721094073767096	0.0	0.0	0.0	0.0	0.0	0.0	0.0	0.0	0.0	0.0	0.0	0.0
O=C1CC2OC3OC=CC4C=CC2(O1)C43	1.0	0.020721094073767096	0.0	0.0	0.0	0.0	0.0	0.0	0.0	0.0	0.0	0.0	0.0	0.0
S=c1ncn(CC(Cc2ccccc2)C2CC2)[nH]1	1.0	0.020721094073767096	0.0	0.0	0.0	0.0	0.0	0.0	0.0	0.0	0.0	0.0	0.0	0.0
S=c1sc2nc3ccccc3nc2s1	1.0	0.020721094073767096	0.0	0.0	0.0	0.0	0.0	0.0	0.0	0.0	0.0	0.0	0.0	0.0
S=c1sscc1-c1ccccc1	1.0	0.020721094073767096	0.0	0.0	0.0	0.0	0.0	0.0	0.0	0.0	0.0	0.0	0.0	0.0
O=C1CC2CCCCC2CO1	1.0	0.020721094073767096	0.0	0.0	0.0	0.0	0.0	0.0	0.0	0.0	0.0	0.0	0.0	0.0
O=C1CC2CCC1C2	1.0	0.020721094073767096	6.0	0.03167062549485353	1.0	0.02603488674824265	2.0	0.06038647342995169	1.0	0.07524454477050413	0.0	0.0	1.0	0.06887052341597796
O=C1CC2CC(=O)O[Fe](O1)OC2=O	1.0	0.020721094073767096	0.0	0.0	0.0	0.0	0.0	0.0	0.0	0.0	0.0	0.0	0.0	0.0
O=C(C1=C(Sc2ccccc2)C2CCC(C2)C1=O)c1ccccc1	1.0	0.020721094073767096	0.0	0.0	0.0	0.0	0.0	0.0	0.0	0.0	0.0	0.0	0.0	0.0
O=C(Nc1ccccc1)Nc1ccn[nH]1	1.0	0.020721094073767096	0.0	0.0	0.0	0.0	0.0	0.0	0.0	0.0	0.0	0.0	0.0	0.0
C1=CC2C3CCCCC23C1	1.0	0.020721094073767096	0.0	0.0	0.0	0.0	0.0	0.0	0.0	0.0	0.0	0.0	0.0	0.0
C=C1SCCS1	1.0	0.020721094073767096	1.0	0.005278437582475587	0.0	0.0	0.0	0.0	0.0	0.0	0.0	0.0	0.0	0.0
c1ccc([SH+]c2ccccc2)cc1	1.0	0.020721094073767096	1.0	0.005278437582475587	0.0	0.0	0.0	0.0	0.0	0.0	0.0	0.0	0.0	0.0
C1CCC(OC2CCCC(OC3CCOCC3)C2)OC1	1.0	0.020721094073767096	0.0	0.0	0.0	0.0	0.0	0.0	0.0	0.0	0.0	0.0	0.0	0.0
c1ccc([PbH](c2ccccc2)c2ccccc2)cc1	1.0	0.020721094073767096	0.0	0.0	0.0	0.0	0.0	0.0	0.0	0.0	0.0	0.0	0.0	0.0
c1ccc2c(c1)CNc1c-2ccc2cc3c(cc12)OCO3	1.0	0.020721094073767096	0.0	0.0	0.0	0.0	0.0	0.0	0.0	0.0	0.0	0.0	0.0	0.0
C1CCC(OC2CCC3OC(OC4CCCCO4)CCC3O2)CC1	1.0	0.020721094073767096	0.0	0.0	0.0	0.0	0.0	0.0	0.0	0.0	0.0	0.0	0.0	0.0
C1CCC(OC2CCC(OC3CCC(OC4CCCOC4)OC3)OC2)OC1	1.0	0.020721094073767096	0.0	0.0	0.0	0.0	0.0	0.0	0.0	0.0	0.0	0.0	0.0	0.0
c1ccc(Sc2ncccn2)cc1	1.0	0.020721094073767096	0.0	0.0	0.0	0.0	0.0	0.0	0.0	0.0	0.0	0.0	0.0	0.0
c1cncc(-n2cccn2)c1	1.0	0.020721094073767096	1.0	0.005278437582475587	0.0	0.0	0.0	0.0	0.0	0.0	0.0	0.0	0.0	0.0
c1cncc(C2=NCCS2)c1	1.0	0.020721094073767096	0.0	0.0	0.0	0.0	0.0	0.0	0.0	0.0	0.0	0.0	0.0	0.0
c1cncc(C2CCCCN2)c1	1.0	0.020721094073767096	0.0	0.0	0.0	0.0	0.0	0.0	0.0	0.0	0.0	0.0	0.0	0.0
c1cncc(CN2CCNC2)c1	1.0	0.020721094073767096	0.0	0.0	0.0	0.0	0.0	0.0	0.0	0.0	0.0	0.0	0.0	0.0
c1ccc(SSc2ccccc2)cc1	1.0	0.020721094073767096	4.0	0.02111375032990235	2.0	0.0520697734964853	0.0	0.0	0.0	0.0	0.0	0.0	0.0	0.0
c1ccc(SSc2cccc[nH+]2)[nH+]c1	1.0	0.020721094073767096	0.0	0.0	0.0	0.0	0.0	0.0	0.0	0.0	0.0	0.0	0.0	0.0
N=C(C(=O)NC1C(=O)N2C=C(CSC(=O)c3ccco3)CSC12)c1cscn1	1.0	0.020721094073767096	3.0	0.015835312747426764	0.0	0.0	0.0	0.0	0.0	0.0	0.0	0.0	0.0	0.0
c1cnn(-c2cc3n(n2)CCCC3)c1	1.0	0.020721094073767096	0.0	0.0	0.0	0.0	0.0	0.0	0.0	0.0	0.0	0.0	0.0	0.0
c1cnn(C2CCCCO2)c1	1.0	0.020721094073767096	2.0	0.010556875164951175	0.0	0.0	0.0	0.0	0.0	0.0	0.0	0.0	0.0	0.0
C(Sc1ccccc1)=C1SCCN1c1ccccc1	1.0	0.020721094073767096	0.0	0.0	0.0	0.0	0.0	0.0	0.0	0.0	0.0	0.0	0.0	0.0
N=C(C(=O)NC1C(=O)N2C=CCSC12)c1ccco1	1.0	0.020721094073767096	3.0	0.015835312747426764	1.0	0.02603488674824265	1.0	0.030193236714975844	0.0	0.0	0.0	0.0	1.0	0.06887052341597796
c1cnsc1	1.0	0.020721094073767096	4.0	0.02111375032990235	0.0	0.0	0.0	0.0	0.0	0.0	0.0	0.0	0.0	0.0
c1ccc([SbH]c2ccccc2)cc1	1.0	0.020721094073767096	0.0	0.0	0.0	0.0	0.0	0.0	0.0	0.0	0.0	0.0	0.0	0.0
C1CCC(OC2CCCO2)OC1	1.0	0.020721094073767096	3.0	0.015835312747426764	3.0	0.07810466024472794	3.0	0.09057971014492754	1.0	0.07524454477050413	0.0	0.0	1.0	0.06887052341597796
N=C1NCCN1	1.0	0.020721094073767096	0.0	0.0	0.0	0.0	0.0	0.0	0.0	0.0	0.0	0.0	0.0	0.0
C=C1OC(=O)c2ccccc21	1.0	0.020721094073767096	3.0	0.015835312747426764	0.0	0.0	0.0	0.0	0.0	0.0	0.0	0.0	0.0	0.0
C=C1CCC2CCCCC2C1	1.0	0.020721094073767096	0.0	0.0	0.0	0.0	0.0	0.0	0.0	0.0	0.0	0.0	1.0	0.06887052341597796
c1ccc2[nH+]cccc2c1	1.0	0.020721094073767096	11.0	0.05806281340723146	3.0	0.07810466024472794	3.0	0.09057971014492754	1.0	0.07524454477050413	1.0	0.3134796238244514	3.0	0.2066115702479339
C1=C[SH+]CCO1	1.0	0.020721094073767096	1.0	0.005278437582475587	1.0	0.02603488674824265	1.0	0.030193236714975844	0.0	0.0	0.0	0.0	0.0	0.0
C1=CC(=C(c2ccccc2)c2ccc(NCc3ccccc3)cc2)C=CC1=[NH+]Cc1ccccc1	1.0	0.020721094073767096	9.0	0.047505938242280284	2.0	0.0520697734964853	1.0	0.030193236714975844	1.0	0.07524454477050413	0.0	0.0	1.0	0.06887052341597796
c1ccc([Sn](c2ccccc2)c2ccccc2)cc1	1.0	0.020721094073767096	1.0	0.005278437582475587	0.0	0.0	0.0	0.0	0.0	0.0	0.0	0.0	0.0	0.0
C=C1CCCC(=O)OCC2CCN3CCC(OC1=O)C23	1.0	0.020721094073767096	0.0	0.0	0.0	0.0	0.0	0.0	0.0	0.0	0.0	0.0	0.0	0.0
c1ccc([Sn+](c2ccccc2)c2ccccc2)cc1	1.0	0.020721094073767096	0.0	0.0	0.0	0.0	0.0	0.0	0.0	0.0	0.0	0.0	0.0	0.0
c1ccc([Si]23OCCN(CCO2)CCO3)cc1	1.0	0.020721094073767096	0.0	0.0	0.0	0.0	0.0	0.0	0.0	0.0	0.0	0.0	0.0	0.0
C=C1CCCCC1=O	1.0	0.020721094073767096	4.0	0.02111375032990235	0.0	0.0	0.0	0.0	0.0	0.0	0.0	0.0	1.0	0.06887052341597796
C=C1CCCc2ocnc21	1.0	0.020721094073767096	0.0	0.0	0.0	0.0	0.0	0.0	0.0	0.0	0.0	0.0	0.0	0.0
C=C1CN2C(=O)CC2O1	1.0	0.020721094073767096	0.0	0.0	0.0	0.0	0.0	0.0	0.0	0.0	0.0	0.0	0.0	0.0
C1=C2N(CCC1)CCN2Cc1cccnc1	1.0	0.020721094073767096	0.0	0.0	0.0	0.0	0.0	0.0	0.0	0.0	0.0	0.0	0.0	0.0
C=C1CN=C(c2ccccc2)O1	1.0	0.020721094073767096	1.0	0.005278437582475587	0.0	0.0	0.0	0.0	1.0	0.07524454477050413	0.0	0.0	0.0	0.0
C1CCC(OCC2CCCC(OC3CCCOC3COC3OCCCC3OC3OCCCC3OC3CCCCO3)O2)OC1	1.0	0.020721094073767096	0.0	0.0	0.0	0.0	0.0	0.0	0.0	0.0	0.0	0.0	0.0	0.0
C=C1COC(=O)C12CC1CCCCC1C2	1.0	0.020721094073767096	0.0	0.0	0.0	0.0	0.0	0.0	0.0	0.0	0.0	0.0	0.0	0.0
c1ccc([SiH](Cn2cncn2)c2ccccc2)cc1	1.0	0.020721094073767096	0.0	0.0	0.0	0.0	0.0	0.0	0.0	0.0	0.0	0.0	0.0	0.0
c1ccc([SiH2]c2ccccc2)cc1	1.0	0.020721094073767096	4.0	0.02111375032990235	1.0	0.02603488674824265	1.0	0.030193236714975844	0.0	0.0	0.0	0.0	0.0	0.0
C1CCC(OC2CCCOC2)OC1	1.0	0.020721094073767096	0.0	0.0	0.0	0.0	0.0	0.0	0.0	0.0	0.0	0.0	0.0	0.0
C=C1OC(=O)N(c2cccc(OC3CCCC3)c2)C1=O	1.0	0.020721094073767096	0.0	0.0	0.0	0.0	0.0	0.0	0.0	0.0	0.0	0.0	0.0	0.0
N=C(C1=NOCCO1)c1ccccc1Oc1cc(Oc2ccccc2)ncn1	1.0	0.020721094073767096	2.0	0.010556875164951175	2.0	0.0520697734964853	2.0	0.06038647342995169	0.0	0.0	0.0	0.0	2.0	0.13774104683195593
N=C(C1=NOCCO1)c1ccccc1Oc1ccncn1	1.0	0.020721094073767096	2.0	0.010556875164951175	0.0	0.0	0.0	0.0	1.0	0.07524454477050413	0.0	0.0	0.0	0.0
C(CN1CCOCC1)CN1CCOCC1	1.0	0.020721094073767096	0.0	0.0	0.0	0.0	0.0	0.0	0.0	0.0	0.0	0.0	0.0	0.0
c1coc(-c2nc3ccccc3[nH]2)c1	1.0	0.020721094073767096	1.0	0.005278437582475587	1.0	0.02603488674824265	0.0	0.0	1.0	0.07524454477050413	1.0	0.3134796238244514	1.0	0.06887052341597796
c1ccc(Oc2cccc(OC3CCOC3)c2)cc1	1.0	0.020721094073767096	0.0	0.0	0.0	0.0	0.0	0.0	0.0	0.0	0.0	0.0	0.0	0.0
c1ccc(Oc2cccc(CCC[SiH2]c3ccccc3)c2)cc1	1.0	0.020721094073767096	0.0	0.0	0.0	0.0	0.0	0.0	0.0	0.0	0.0	0.0	0.0	0.0
c1ccc(Oc2cccc(CCCC(c3ccccc3)C3CC3)c2)cc1	1.0	0.020721094073767096	0.0	0.0	0.0	0.0	0.0	0.0	0.0	0.0	0.0	0.0	0.0	0.0
C(=NOCc1ccccn1)c1ccccc1	1.0	0.020721094073767096	0.0	0.0	0.0	0.0	0.0	0.0	0.0	0.0	0.0	0.0	0.0	0.0
c1ccc(Oc2ccc3ncccc3c2)cc1	1.0	0.020721094073767096	0.0	0.0	0.0	0.0	0.0	0.0	0.0	0.0	0.0	0.0	0.0	0.0
c1ccc(Oc2ccc3c(c2)OCCC3)cc1	1.0	0.020721094073767096	0.0	0.0	0.0	0.0	0.0	0.0	0.0	0.0	0.0	0.0	0.0	0.0
c1ccc(Oc2ccc3[nH]cnc3c2)cc1	1.0	0.020721094073767096	0.0	0.0	0.0	0.0	0.0	0.0	0.0	0.0	0.0	0.0	0.0	0.0
C(=NNc1ncccn1)c1ccccc1	1.0	0.020721094073767096	0.0	0.0	0.0	0.0	0.0	0.0	0.0	0.0	0.0	0.0	0.0	0.0
C(=NNc1ccccc1)c1ccccc1	1.0	0.020721094073767096	0.0	0.0	0.0	0.0	0.0	0.0	0.0	0.0	0.0	0.0	0.0	0.0
c1ccc(Oc2ccc(OCCOc3ccccn3)cc2)cc1	1.0	0.020721094073767096	1.0	0.005278437582475587	1.0	0.02603488674824265	1.0	0.030193236714975844	0.0	0.0	0.0	0.0	1.0	0.06887052341597796
c1ccc(Oc2ccc(OCC3COCO3)cc2)cc1	1.0	0.020721094073767096	0.0	0.0	0.0	0.0	0.0	0.0	0.0	0.0	0.0	0.0	0.0	0.0
C1=Cc2ccccc2OC1	1.0	0.020721094073767096	1.0	0.005278437582475587	0.0	0.0	0.0	0.0	0.0	0.0	0.0	0.0	0.0	0.0
c1ccc(Oc2ccc(C3CO3)cc2)cc1	1.0	0.020721094073767096	1.0	0.005278437582475587	0.0	0.0	0.0	0.0	0.0	0.0	0.0	0.0	0.0	0.0
c1ccc(Oc2ccc(C3(Cn4cncn4)OCCO3)cc2)cc1	1.0	0.020721094073767096	1.0	0.005278437582475587	1.0	0.02603488674824265	1.0	0.030193236714975844	0.0	0.0	0.0	0.0	1.0	0.06887052341597796
N=C1CCCCC1	1.0	0.020721094073767096	1.0	0.005278437582475587	0.0	0.0	1.0	0.030193236714975844	0.0	0.0	0.0	0.0	1.0	0.06887052341597796
c1ccc2c(c1)NCCO2	1.0	0.020721094073767096	3.0	0.015835312747426764	1.0	0.02603488674824265	3.0	0.09057971014492754	1.0	0.07524454477050413	0.0	0.0	1.0	0.06887052341597796
c1ccc(OCn2ccnc2)cc1	1.0	0.020721094073767096	2.0	0.010556875164951175	0.0	0.0	1.0	0.030193236714975844	1.0	0.07524454477050413	0.0	0.0	0.0	0.0
N=C1NC(=O)NC(=O)C1=N	1.0	0.020721094073767096	0.0	0.0	0.0	0.0	0.0	0.0	0.0	0.0	0.0	0.0	0.0	0.0
N=C1NC(=O)NC1=O	1.0	0.020721094073767096	0.0	0.0	0.0	0.0	0.0	0.0	0.0	0.0	0.0	0.0	0.0	0.0
c1n[nH]cc1-c1nn[nH]n1	1.0	0.020721094073767096	1.0	0.005278437582475587	0.0	0.0	0.0	0.0	0.0	0.0	0.0	0.0	0.0	0.0
N=C1C=CC(=O)C=C1	1.0	0.020721094073767096	1.0	0.005278437582475587	0.0	0.0	0.0	0.0	0.0	0.0	0.0	0.0	0.0	0.0
N=C1C=CC(=NNC(=O)c2ccccc2)C=C1	1.0	0.020721094073767096	0.0	0.0	0.0	0.0	0.0	0.0	0.0	0.0	0.0	0.0	0.0	0.0
c1coc(CNc2[nH]cnc3ncnc2-3)c1	1.0	0.020721094073767096	0.0	0.0	0.0	0.0	0.0	0.0	0.0	0.0	0.0	0.0	0.0	0.0
N=C(CC=Cc1ccco1)Cc1ccco1	1.0	0.020721094073767096	0.0	0.0	0.0	0.0	0.0	0.0	0.0	0.0	0.0	0.0	0.0	0.0
N=C(CNC(=O)c1cn[nH]c1)c1ccc(C#CC2CC2)cc1	1.0	0.020721094073767096	0.0	0.0	0.0	0.0	0.0	0.0	0.0	0.0	0.0	0.0	0.0	0.0
N=C(CNC(=O)c1cn[nH]c1)c1ccc(C#CC2CC2)cn1	1.0	0.020721094073767096	0.0	0.0	0.0	0.0	0.0	0.0	0.0	0.0	0.0	0.0	0.0	0.0
N=C(NCCCCCCNC(=N)NC(=N)Nc1ccccc1)NC(=N)Nc1ccccc1	1.0	0.020721094073767096	1.0	0.005278437582475587	0.0	0.0	1.0	0.030193236714975844	0.0	0.0	0.0	0.0	0.0	0.0
c1coc(C2CNCO2)c1	1.0	0.020721094073767096	0.0	0.0	0.0	0.0	0.0	0.0	0.0	0.0	0.0	0.0	0.0	0.0
N=C(NN=Cc1ccccc1)NN=Cc1ccccc1	1.0	0.020721094073767096	0.0	0.0	0.0	0.0	0.0	0.0	0.0	0.0	0.0	0.0	0.0	0.0
c1coc(C2OCCO2)c1	1.0	0.020721094073767096	0.0	0.0	0.0	0.0	0.0	0.0	0.0	0.0	0.0	0.0	0.0	0.0
c1ccc(Oc2cnc3ccccc3c2)cc1	1.0	0.020721094073767096	0.0	0.0	0.0	0.0	0.0	0.0	0.0	0.0	0.0	0.0	0.0	0.0
c1ccc(Oc2ccncn2)cc1	1.0	0.020721094073767096	1.0	0.005278437582475587	0.0	0.0	0.0	0.0	0.0	0.0	0.0	0.0	0.0	0.0
C(=Nc1cccnc1)SCc1ccccc1	1.0	0.020721094073767096	0.0	0.0	0.0	0.0	0.0	0.0	0.0	0.0	0.0	0.0	0.0	0.0
N=C(OC(=O)c1ccccc1)c1ccccc1	1.0	0.020721094073767096	0.0	0.0	0.0	0.0	0.0	0.0	0.0	0.0	0.0	0.0	0.0	0.0
c1cocn1	1.0	0.020721094073767096	2.0	0.010556875164951175	0.0	0.0	0.0	0.0	0.0	0.0	0.0	0.0	0.0	0.0
c1csc(-c2ccc(-c3cccs3)s2)c1	1.0	0.020721094073767096	0.0	0.0	0.0	0.0	0.0	0.0	0.0	0.0	0.0	0.0	0.0	0.0
N=C(c1ccccc1)c1ccccc1	1.0	0.020721094073767096	3.0	0.015835312747426764	1.0	0.02603488674824265	0.0	0.0	0.0	0.0	0.0	0.0	0.0	0.0
c1ccc(Oc2cccnn2)cc1	1.0	0.020721094073767096	0.0	0.0	0.0	0.0	0.0	0.0	0.0	0.0	0.0	0.0	0.0	0.0
C1CCC(C2CCCCC2)CC1	1.0	0.020721094073767096	14.0	0.07389812615465823	4.0	0.1041395469929706	4.0	0.12077294685990338	0.0	0.0	0.0	0.0	0.0	0.0
c1ccc(Oc2cccnc2)cc1	1.0	0.020721094073767096	1.0	0.005278437582475587	0.0	0.0	0.0	0.0	0.0	0.0	0.0	0.0	0.0	0.0
C(=Nc1ccnn1-c1ccccc1)c1ccccc1	1.0	0.020721094073767096	0.0	0.0	0.0	0.0	0.0	0.0	0.0	0.0	0.0	0.0	0.0	0.0
c1ccc2[nH+]nc(-n3ccnc3)nc2c1	1.0	0.020721094073767096	1.0	0.005278437582475587	1.0	0.02603488674824265	1.0	0.030193236714975844	0.0	0.0	1.0	0.3134796238244514	0.0	0.0
C1=C[NH2+]C=N1	1.0	0.020721094073767096	0.0	0.0	0.0	0.0	0.0	0.0	0.0	0.0	0.0	0.0	0.0	0.0
C=C1CCC2CC1C2	1.0	0.020721094073767096	2.0	0.010556875164951175	1.0	0.02603488674824265	1.0	0.030193236714975844	0.0	0.0	0.0	0.0	0.0	0.0
C1=CC2=NC(c3cscn3)=NC2=CC1	1.0	0.020721094073767096	0.0	0.0	0.0	0.0	0.0	0.0	0.0	0.0	0.0	0.0	0.0	0.0
C1=CC2CCC1O2	1.0	0.020721094073767096	1.0	0.005278437582475587	0.0	0.0	0.0	0.0	0.0	0.0	0.0	0.0	0.0	0.0
c1ccc2sc(SSc3nc4ccccc4s3)nc2c1	1.0	0.020721094073767096	1.0	0.005278437582475587	0.0	0.0	1.0	0.030193236714975844	0.0	0.0	0.0	0.0	0.0	0.0
c1ccc2sccc2c1	1.0	0.020721094073767096	5.0	0.026392187912377938	0.0	0.0	0.0	0.0	0.0	0.0	0.0	0.0	0.0	0.0
C1CCNC1	1.0	0.020721094073767096	25.0	0.13196093956188967	2.0	0.0520697734964853	4.0	0.12077294685990338	4.0	0.3009781790820165	0.0	0.0	1.0	0.06887052341597796
C1=CCC2=NC=NC2=C1	1.0	0.020721094073767096	0.0	0.0	0.0	0.0	0.0	0.0	0.0	0.0	0.0	0.0	0.0	0.0
C1=CC2CC1C1COCOCC21	1.0	0.020721094073767096	0.0	0.0	0.0	0.0	0.0	0.0	0.0	0.0	0.0	0.0	0.0	0.0
C1=CC2CC1C1COCC21	1.0	0.020721094073767096	0.0	0.0	0.0	0.0	0.0	0.0	0.0	0.0	0.0	0.0	0.0	0.0
C1OCC2OC3OCOC3C2O1	1.0	0.020721094073767096	0.0	0.0	0.0	0.0	0.0	0.0	0.0	0.0	0.0	0.0	0.0	0.0
C1OCOCOCO1	1.0	0.020721094073767096	1.0	0.005278437582475587	1.0	0.02603488674824265	1.0	0.030193236714975844	0.0	0.0	0.0	0.0	1.0	0.06887052341597796
C1=CC2C=CC2C1	1.0	0.020721094073767096	0.0	0.0	0.0	0.0	0.0	0.0	0.0	0.0	0.0	0.0	0.0	0.0
C1CCN2CC3C(CCC4C3CC35OC6CCCC3C6CCC45)CC2C1	1.0	0.020721094073767096	0.0	0.0	0.0	0.0	0.0	0.0	0.0	0.0	0.0	0.0	0.0	0.0
C=C(C=CCOC(=O)C1CC1)Oc1ccccc1	1.0	0.020721094073767096	0.0	0.0	0.0	0.0	0.0	0.0	0.0	0.0	0.0	0.0	0.0	0.0
C1=CC2C3Cc4cccc5c4C2(CCN3)C(C1)O5	1.0	0.020721094073767096	5.0	0.026392187912377938	2.0	0.0520697734964853	0.0	0.0	0.0	0.0	0.0	0.0	2.0	0.13774104683195593
C1=CCC2C(C1)OC1CC=CCC12	1.0	0.020721094073767096	0.0	0.0	0.0	0.0	0.0	0.0	0.0	0.0	0.0	0.0	0.0	0.0
C=C1C(=O)C=COC1=O	1.0	0.020721094073767096	1.0	0.005278437582475587	0.0	0.0	1.0	0.030193236714975844	0.0	0.0	0.0	0.0	0.0	0.0
C=C1C(=O)CC(C2CCOCC2)CC1=O	1.0	0.020721094073767096	0.0	0.0	0.0	0.0	0.0	0.0	0.0	0.0	0.0	0.0	0.0	0.0
C=C1C(=O)CC(c2ccccc2)CC1=O	1.0	0.020721094073767096	1.0	0.005278437582475587	1.0	0.02603488674824265	1.0	0.030193236714975844	0.0	0.0	0.0	0.0	1.0	0.06887052341597796
C=C1C(=O)OC2C1CCC(=C)C1CC3OC3C12	1.0	0.020721094073767096	0.0	0.0	0.0	0.0	0.0	0.0	0.0	0.0	0.0	0.0	0.0	0.0
c1ccnnc1	1.0	0.020721094073767096	3.0	0.015835312747426764	2.0	0.0520697734964853	1.0	0.030193236714975844	1.0	0.07524454477050413	0.0	0.0	1.0	0.06887052341597796
C1CC[SH+]CC1	1.0	0.020721094073767096	1.0	0.005278437582475587	0.0	0.0	0.0	0.0	0.0	0.0	0.0	0.0	0.0	0.0
c1ccc2n[nH]cc2c1	1.0	0.020721094073767096	2.0	0.010556875164951175	0.0	0.0	0.0	0.0	0.0	0.0	0.0	0.0	0.0	0.0
C1=CC=CCCCCCCCCCC=C1	1.0	0.020721094073767096	0.0	0.0	0.0	0.0	0.0	0.0	0.0	0.0	0.0	0.0	0.0	0.0
c1ccc2c(c1)CC1NC2c2ccccc21	1.0	0.020721094073767096	0.0	0.0	0.0	0.0	0.0	0.0	0.0	0.0	0.0	0.0	0.0	0.0
C1COB(OB2OCCCO2)OC1	1.0	0.020721094073767096	0.0	0.0	0.0	0.0	0.0	0.0	0.0	0.0	0.0	0.0	0.0	0.0
C1COB(OCCCOB2OCCCO2)OC1	1.0	0.020721094073767096	0.0	0.0	0.0	0.0	0.0	0.0	0.0	0.0	0.0	0.0	0.0	0.0
C1COC1	1.0	0.020721094073767096	5.0	0.026392187912377938	1.0	0.02603488674824265	1.0	0.030193236714975844	0.0	0.0	0.0	0.0	0.0	0.0
C1CNC1	1.0	0.020721094073767096	2.0	0.010556875164951175	0.0	0.0	0.0	0.0	0.0	0.0	0.0	0.0	0.0	0.0
C1COCO1	1.0	0.020721094073767096	20.0	0.10556875164951175	6.0	0.15620932048945588	8.0	0.24154589371980675	2.0	0.15048908954100826	0.0	0.0	1.0	0.06887052341597796
c1ccc2nc3ccccc3nc2c1	1.0	0.020721094073767096	24.0	0.1266825019794141	0.0	0.0	0.0	0.0	0.0	0.0	0.0	0.0	0.0	0.0
C1CN2CCO[SiH](O1)OCC2	1.0	0.020721094073767096	1.0	0.005278437582475587	0.0	0.0	0.0	0.0	0.0	0.0	0.0	0.0	0.0	0.0
c1ccc2nc3ccccc3cc2c1	1.0	0.020721094073767096	62.0	0.3272631301134864	5.0	0.1301744337412132	4.0	0.12077294685990338	2.0	0.15048908954100826	2.0	0.6269592476489028	4.0	0.27548209366391185
C1CN(CN2CCOCC2)CCO1	1.0	0.020721094073767096	0.0	0.0	0.0	0.0	0.0	0.0	0.0	0.0	0.0	0.0	0.0	0.0
C1N2CN3CN1CN(C2)C3	1.0	0.020721094073767096	1.0	0.005278437582475587	1.0	0.02603488674824265	1.0	0.030193236714975844	0.0	0.0	0.0	0.0	0.0	0.0
c1ccc2sc(-c3nc4ccccc4s3)nc2c1	1.0	0.020721094073767096	1.0	0.005278437582475587	0.0	0.0	0.0	0.0	0.0	0.0	0.0	0.0	0.0	0.0
C1CN(CN2CCOC2)CO1	1.0	0.020721094073767096	0.0	0.0	0.0	0.0	0.0	0.0	0.0	0.0	0.0	0.0	0.0	0.0
C1=CC2CCCC(CCc3ccoc3)C2CC1	1.0	0.020721094073767096	0.0	0.0	0.0	0.0	0.0	0.0	0.0	0.0	0.0	0.0	0.0	0.0
C1CSCS1	1.0	0.020721094073767096	0.0	0.0	0.0	0.0	0.0	0.0	0.0	0.0	0.0	0.0	0.0	0.0
C1=CC2CCC3Nc4ccc(C5CC6CCCN(CCc7c5[nH]c5ccccc75)C6)cc4C34CCN(C1)C24	1.0	0.020721094073767096	5.0	0.026392187912377938	2.0	0.0520697734964853	1.0	0.030193236714975844	2.0	0.15048908954100826	0.0	0.0	2.0	0.13774104683195593
C1CSSC1	1.0	0.020721094073767096	2.0	0.010556875164951175	1.0	0.02603488674824265	1.0	0.030193236714975844	0.0	0.0	0.0	0.0	0.0	0.0
C1CSSSC1	1.0	0.020721094073767096	0.0	0.0	0.0	0.0	0.0	0.0	0.0	0.0	0.0	0.0	0.0	0.0
c1ccc2sc(C3=NOCC[SH+]3)cc2c1	1.0	0.020721094073767096	0.0	0.0	0.0	0.0	0.0	0.0	0.0	0.0	0.0	0.0	0.0	0.0
C=C1C(=O)OC2C1CCC(=C)C1CCC(=C)C12	1.0	0.020721094073767096	0.0	0.0	0.0	0.0	0.0	0.0	0.0	0.0	0.0	0.0	0.0	0.0
c1ccc2c(c1)CCC1C2CCC2CCCC21	1.0	0.020721094073767096	16.0	0.0844550013196094	4.0	0.1041395469929706	3.0	0.09057971014492754	2.0	0.15048908954100826	1.0	0.3134796238244514	6.0	0.4132231404958678
C1CCC([SnH](C2CCCCC2)C2CCCCC2)CC1	1.0	0.020721094073767096	0.0	0.0	0.0	0.0	0.0	0.0	0.0	0.0	0.0	0.0	0.0	0.0
c1ccc2c(NCCN3CC[NH2+]CC3)c3ccccc3nc2c1	1.0	0.020721094073767096	0.0	0.0	0.0	0.0	0.0	0.0	0.0	0.0	0.0	0.0	0.0	0.0
C1=CC1	1.0	0.020721094073767096	1.0	0.005278437582475587	1.0	0.02603488674824265	1.0	0.030193236714975844	0.0	0.0	0.0	0.0	1.0	0.06887052341597796
c1ccc2[nH]ncc2c1	1.0	0.020721094073767096	4.0	0.02111375032990235	0.0	0.0	0.0	0.0	0.0	0.0	0.0	0.0	0.0	0.0
c1cnc2c(c1)CCCC2	1.0	0.020721094073767096	0.0	0.0	0.0	0.0	0.0	0.0	0.0	0.0	0.0	0.0	0.0	0.0
C1=CNCN1	1.0	0.020721094073767096	9.0	0.047505938242280284	0.0	0.0	0.0	0.0	0.0	0.0	0.0	0.0	0.0	0.0
C1CCC2=C(CC1)CCC2	1.0	0.020721094073767096	1.0	0.005278437582475587	0.0	0.0	0.0	0.0	0.0	0.0	0.0	0.0	0.0	0.0
c1ccc2[nH]c(-n3cccn3)nc2c1	1.0	0.020721094073767096	0.0	0.0	0.0	0.0	0.0	0.0	0.0	0.0	0.0	0.0	0.0	0.0
C1CCC23OC4CC(C5CCC4C52)C3C1	1.0	0.020721094073767096	0.0	0.0	0.0	0.0	0.0	0.0	0.0	0.0	0.0	0.0	0.0	0.0
c1ccc2c[nH+]ccc2c1	1.0	0.020721094073767096	0.0	0.0	0.0	0.0	0.0	0.0	0.0	0.0	0.0	0.0	0.0	0.0
C1=CC(NC2CCC(OC3CCCCO3)CC2)CCC1	1.0	0.020721094073767096	1.0	0.005278437582475587	0.0	0.0	0.0	0.0	0.0	0.0	0.0	0.0	0.0	0.0
C=C1CC2CCC1C2	1.0	0.020721094073767096	6.0	0.03167062549485353	0.0	0.0	1.0	0.030193236714975844	2.0	0.15048908954100826	0.0	0.0	0.0	0.0
C1CCC2(CCCCO2)OC1	1.0	0.020721094073767096	0.0	0.0	0.0	0.0	0.0	0.0	0.0	0.0	0.0	0.0	0.0	0.0
C=C1CC2CCC3C4CCC(=O)C=C4C=CC3C2C1	1.0	0.020721094073767096	0.0	0.0	0.0	0.0	0.0	0.0	0.0	0.0	0.0	0.0	0.0	0.0
C=C1CC2CCCC2=CCC1=O	1.0	0.020721094073767096	0.0	0.0	0.0	0.0	0.0	0.0	0.0	0.0	0.0	0.0	0.0	0.0
C1=CC(Cn2cncn2)(c2ccccc2)OC1	1.0	0.020721094073767096	1.0	0.005278437582475587	0.0	0.0	0.0	0.0	0.0	0.0	0.0	0.0	0.0	0.0
C1CCC2(CC1)NCCO2	1.0	0.020721094073767096	2.0	0.010556875164951175	0.0	0.0	1.0	0.030193236714975844	1.0	0.07524454477050413	0.0	0.0	0.0	0.0
C1CCC1	1.0	0.020721094073767096	9.0	0.047505938242280284	2.0	0.0520697734964853	2.0	0.06038647342995169	1.0	0.07524454477050413	0.0	0.0	0.0	0.0
C1=CC(C2C=CC=C2)C=C1	1.0	0.020721094073767096	1.0	0.005278437582475587	0.0	0.0	0.0	0.0	0.0	0.0	0.0	0.0	0.0	0.0
C=C1CC=CCCC=CCCC1	1.0	0.020721094073767096	0.0	0.0	0.0	0.0	0.0	0.0	0.0	0.0	0.0	0.0	0.0	0.0
C1CCC([Sn](C2CCCCC2)C2CCCCC2)CC1	1.0	0.020721094073767096	1.0	0.005278437582475587	0.0	0.0	0.0	0.0	0.0	0.0	0.0	0.0	0.0	0.0
c1ccc2[s+]c3ccccc3nc2c1	1.0	0.020721094073767096	6.0	0.03167062549485353	1.0	0.02603488674824265	0.0	0.0	0.0	0.0	0.0	0.0	1.0	0.06887052341597796
C=C1CC23CC1CCC2C12CCCC(C(=O)O1)C2C3	1.0	0.020721094073767096	0.0	0.0	0.0	0.0	0.0	0.0	0.0	0.0	0.0	0.0	0.0	0.0
c1cnc2c(O[Cu]Oc3cccc4cccnc34)cccc2c1	1.0	0.020721094073767096	0.0	0.0	0.0	0.0	0.0	0.0	0.0	0.0	0.0	0.0	0.0	0.0
c1cnc(Cc2ccn[nH]2)nc1	1.0	0.020721094073767096	1.0	0.005278437582475587	0.0	0.0	0.0	0.0	0.0	0.0	0.0	0.0	0.0	0.0
C1=CC2=NC(c3ccco3)=NC2C=C1	1.0	0.020721094073767096	0.0	0.0	0.0	0.0	0.0	0.0	0.0	0.0	0.0	0.0	0.0	0.0
C1CCCCCCC1	1.0	0.020721094073767096	1.0	0.005278437582475587	0.0	0.0	0.0	0.0	0.0	0.0	0.0	0.0	0.0	0.0
C=C1C(=O)OC2CCC3CCC(CCC12)O3	1.0	0.020721094073767096	0.0	0.0	0.0	0.0	0.0	0.0	0.0	0.0	0.0	0.0	0.0	0.0
C1CCCCCC(N2CCOCC2)CCCCC1	1.0	0.020721094073767096	1.0	0.005278437582475587	0.0	0.0	1.0	0.030193236714975844	0.0	0.0	0.0	0.0	1.0	0.06887052341597796
C1=CCC=C1	1.0	0.020721094073767096	4.0	0.02111375032990235	1.0	0.02603488674824265	1.0	0.030193236714975844	0.0	0.0	0.0	0.0	1.0	0.06887052341597796
c1ccc2c(Cc3cccc4ccccc34)cccc2c1	1.0	0.020721094073767096	1.0	0.005278437582475587	0.0	0.0	0.0	0.0	0.0	0.0	0.0	0.0	0.0	0.0
c1ccc2c(c1)CCCN2	1.0	0.020721094073767096	3.0	0.015835312747426764	0.0	0.0	0.0	0.0	0.0	0.0	0.0	0.0	1.0	0.06887052341597796
C1=CC2=CCC3CCCCC3C2CC1	1.0	0.020721094073767096	3.0	0.015835312747426764	0.0	0.0	0.0	0.0	0.0	0.0	0.0	0.0	0.0	0.0
C1=CCCC=C1	1.0	0.020721094073767096	7.0	0.03694906307732911	1.0	0.02603488674824265	3.0	0.09057971014492754	3.0	0.2257336343115124	0.0	0.0	0.0	0.0
C1CCC2C(C1)CCC1C3CCCC3CCC21	1.0	0.020721094073767096	18.0	0.09501187648456057	2.0	0.0520697734964853	1.0	0.030193236714975844	0.0	0.0	0.0	0.0	0.0	0.0
C=C1C=CCCC(=O)C2(CO2)C2OC2C1	1.0	0.020721094073767096	0.0	0.0	0.0	0.0	0.0	0.0	0.0	0.0	0.0	0.0	0.0	0.0
C=C1C=CCCCC=CCC1	1.0	0.020721094073767096	0.0	0.0	0.0	0.0	0.0	0.0	0.0	0.0	0.0	0.0	0.0	0.0
c1ccc2c(c1)CCN=C2c1cnc2ccccc2c1	1.0	0.020721094073767096	1.0	0.005278437582475587	0.0	0.0	0.0	0.0	0.0	0.0	0.0	0.0	0.0	0.0
c1cnc(NC2CC2)nc1	1.0	0.020721094073767096	1.0	0.005278437582475587	1.0	0.02603488674824265	1.0	0.030193236714975844	0.0	0.0	0.0	0.0	1.0	0.06887052341597796
C1CCC2CCCC2C1	1.0	0.020721094073767096	0.0	0.0	0.0	0.0	0.0	0.0	0.0	0.0	0.0	0.0	0.0	0.0
C1=CCN(CNc2ccccc2)N=C1	1.0	0.020721094073767096	0.0	0.0	0.0	0.0	0.0	0.0	0.0	0.0	0.0	0.0	0.0	0.0
C1CCC2C(C1)CCC1CCCCC12	1.0	0.020721094073767096	0.0	0.0	0.0	0.0	0.0	0.0	0.0	0.0	0.0	0.0	0.0	0.0
c1cnc2[nH]cnc2c1	1.0	0.020721094073767096	0.0	0.0	0.0	0.0	0.0	0.0	0.0	0.0	0.0	0.0	0.0	0.0
C(=Cn1cncn1)C1CCCCC1	1.0	0.020721094073767096	0.0	0.0	0.0	0.0	0.0	0.0	0.0	0.0	0.0	0.0	0.0	0.0
C1CNCN1	1.0	0.020721094073767096	0.0	0.0	0.0	0.0	0.0	0.0	0.0	0.0	0.0	0.0	0.0	0.0
C(=Cc1ccccc1)C(C=Cc1ccccc1)=NN=C1NCCCN1	1.0	0.020721094073767096	0.0	0.0	0.0	0.0	0.0	0.0	0.0	0.0	0.0	0.0	0.0	0.0
C1CC2CC3C(CCC24CCC1C4)CC1OC13	1.0	0.020721094073767096	0.0	0.0	0.0	0.0	0.0	0.0	0.0	0.0	0.0	0.0	0.0	0.0
c1ccc(OCCOP(OCCOc2ccccc2)OCCOc2ccccc2)cc1	1.0	0.020721094073767096	0.0	0.0	0.0	0.0	0.0	0.0	0.0	0.0	0.0	0.0	0.0	0.0
N=c1nccc[nH]1	1.0	0.020721094073767096	0.0	0.0	0.0	0.0	0.0	0.0	0.0	0.0	0.0	0.0	0.0	0.0
N=c1nc[nH]c(=NCCOc2ccccc2)[nH]1	1.0	0.020721094073767096	0.0	0.0	0.0	0.0	0.0	0.0	0.0	0.0	0.0	0.0	0.0	0.0
c1ccc(OCOc2ccccc2)cc1	1.0	0.020721094073767096	1.0	0.005278437582475587	0.0	0.0	0.0	0.0	0.0	0.0	0.0	0.0	0.0	0.0
C1=NC2=CC([SH+]c3ccccc3)=CCC2=N1	1.0	0.020721094073767096	0.0	0.0	0.0	0.0	0.0	0.0	0.0	0.0	0.0	0.0	0.0	0.0
C(=Cc1cccs1)C1=NCCCN1	1.0	0.020721094073767096	0.0	0.0	0.0	0.0	0.0	0.0	0.0	0.0	0.0	0.0	0.0	0.0
C(#Cc1ccccc1)CN1CCCCC1	1.0	0.020721094073767096	0.0	0.0	0.0	0.0	0.0	0.0	0.0	0.0	0.0	0.0	0.0	0.0
c1ccc(OCCCSC2CCCC2)cc1	1.0	0.020721094073767096	0.0	0.0	0.0	0.0	0.0	0.0	0.0	0.0	0.0	0.0	0.0	0.0
O1OOSO1	1.0	0.020721094073767096	0.0	0.0	0.0	0.0	0.0	0.0	0.0	0.0	0.0	0.0	0.0	0.0
O1[Ag]O[Ag]O[Ag]O[Ag]1	1.0	0.020721094073767096	0.0	0.0	0.0	0.0	0.0	0.0	0.0	0.0	0.0	0.0	0.0	0.0
C(=C1CCCC1Cn1cnnc1)c1ccccc1	1.0	0.020721094073767096	1.0	0.005278437582475587	0.0	0.0	0.0	0.0	1.0	0.07524454477050413	0.0	0.0	0.0	0.0
C1=NCCN1Cc1ccccc1	1.0	0.020721094073767096	0.0	0.0	0.0	0.0	0.0	0.0	0.0	0.0	0.0	0.0	0.0	0.0
B1O[BH-]2OBO[BH-](O1)O2	1.0	0.020721094073767096	0.0	0.0	0.0	0.0	0.0	0.0	0.0	0.0	0.0	0.0	0.0	0.0
c1ccc2c(c1)Oc1ccccc1S2	1.0	0.020721094073767096	1.0	0.005278437582475587	0.0	0.0	0.0	0.0	0.0	0.0	0.0	0.0	0.0	0.0
c1ccc(OCCNc2ccncn2)cc1	1.0	0.020721094073767096	0.0	0.0	0.0	0.0	0.0	0.0	0.0	0.0	0.0	0.0	0.0	0.0
c1ccc2c(c1)Oc1ccccc1O2	1.0	0.020721094073767096	13.0	0.06861968857218263	1.0	0.02603488674824265	1.0	0.030193236714975844	0.0	0.0	0.0	0.0	1.0	0.06887052341597796
c1ccc2c(c1)O[BiH]O2	1.0	0.020721094073767096	0.0	0.0	0.0	0.0	0.0	0.0	0.0	0.0	0.0	0.0	0.0	0.0
C(=CC[N+]12CN3CN(CN(C3)C1)C2)C[N+]12CN3CN(CN(C3)C1)C2	1.0	0.020721094073767096	0.0	0.0	0.0	0.0	0.0	0.0	0.0	0.0	0.0	0.0	0.0	0.0
C(=Cc1ccc(Nc2ncnc(Nc3ccccc3)n2)cc1)c1ccc(Nc2ncnc(Nc3ccccc3)n2)cc1	1.0	0.020721094073767096	0.0	0.0	0.0	0.0	0.0	0.0	0.0	0.0	0.0	0.0	0.0	0.0
N=c1nc[nH]cn1	1.0	0.020721094073767096	0.0	0.0	0.0	0.0	0.0	0.0	0.0	0.0	0.0	0.0	0.0	0.0
C1CC2CCCC2C2CC2C1	1.0	0.020721094073767096	0.0	0.0	0.0	0.0	0.0	0.0	0.0	0.0	0.0	0.0	0.0	0.0
C1CC2CCC1O2	1.0	0.020721094073767096	1.0	0.005278437582475587	2.0	0.0520697734964853	0.0	0.0	0.0	0.0	0.0	0.0	0.0	0.0
C(=C(Cn1cncn1)c1ccccc1)c1ccccc1	1.0	0.020721094073767096	0.0	0.0	0.0	0.0	0.0	0.0	0.0	0.0	0.0	0.0	0.0	0.0
C(=Cc1ccccc1)CN1CCOCC1	1.0	0.020721094073767096	0.0	0.0	0.0	0.0	0.0	0.0	0.0	0.0	0.0	0.0	0.0	0.0
C1=NC2=CC(Sc3ccccc3)=CCC2=N1	1.0	0.020721094073767096	0.0	0.0	0.0	0.0	0.0	0.0	0.0	0.0	0.0	0.0	0.0	0.0
c1ncc2ncn(C3CCC(COC4CCCOC4)O3)c2n1	1.0	0.020721094073767096	0.0	0.0	0.0	0.0	0.0	0.0	0.0	0.0	0.0	0.0	0.0	0.0
c1nnc[nH]1	1.0	0.020721094073767096	2.0	0.010556875164951175	0.0	0.0	0.0	0.0	0.0	0.0	0.0	0.0	0.0	0.0
c1ccc2c(c1)Nc1ccccc1[AsH]2	1.0	0.020721094073767096	0.0	0.0	0.0	0.0	0.0	0.0	0.0	0.0	0.0	0.0	0.0	0.0
C(=C(c1ccccc1)c1ccccc1)c1ccccc1	1.0	0.020721094073767096	11.0	0.05806281340723146	2.0	0.0520697734964853	2.0	0.06038647342995169	2.0	0.15048908954100826	1.0	0.3134796238244514	2.0	0.13774104683195593
c1ccc2c(c1)Nc1ccccc1[As]2O[As]1c2ccccc2Nc2ccccc21	1.0	0.020721094073767096	0.0	0.0	0.0	0.0	0.0	0.0	0.0	0.0	0.0	0.0	0.0	0.0
C(=C1CCCC1CCn1cncn1)c1ccccc1	1.0	0.020721094073767096	2.0	0.010556875164951175	0.0	0.0	0.0	0.0	0.0	0.0	0.0	0.0	0.0	0.0
C1=NCCN1Cc1cncs1	1.0	0.020721094073767096	0.0	0.0	0.0	0.0	0.0	0.0	0.0	0.0	0.0	0.0	0.0	0.0
C(=Cc1ccn[nH]1)c1ccccc1	1.0	0.020721094073767096	0.0	0.0	0.0	0.0	0.0	0.0	0.0	0.0	0.0	0.0	0.0	0.0
c1ccc(Nc2ncncn2)cc1	1.0	0.020721094073767096	6.0	0.03167062549485353	1.0	0.02603488674824265	2.0	0.06038647342995169	1.0	0.07524454477050413	0.0	0.0	0.0	0.0
C1CC2C3C1C1CC3C3C1C23	1.0	0.020721094073767096	0.0	0.0	0.0	0.0	0.0	0.0	0.0	0.0	0.0	0.0	0.0	0.0
c1ccc(OCCCOc2ccccc2)cc1	1.0	0.020721094073767096	2.0	0.010556875164951175	0.0	0.0	0.0	0.0	0.0	0.0	0.0	0.0	0.0	0.0
C1=NOCC1	1.0	0.020721094073767096	0.0	0.0	0.0	0.0	0.0	0.0	0.0	0.0	0.0	0.0	0.0	0.0
N=C1SC(=N)N(c2ccccc2)C1=N	1.0	0.020721094073767096	0.0	0.0	0.0	0.0	0.0	0.0	0.0	0.0	0.0	0.0	0.0	0.0
C(=Cc1ccccc1)C(C=Cc1ccccc1)=NNC1=NCCCN1	1.0	0.020721094073767096	0.0	0.0	0.0	0.0	0.0	0.0	0.0	0.0	0.0	0.0	0.0	0.0
C(=C1N=C(c2ccccc2)OC(=Cc2ccccc2)N1)c1ccccc1	1.0	0.020721094073767096	0.0	0.0	0.0	0.0	0.0	0.0	0.0	0.0	0.0	0.0	0.0	0.0
C1=NCCS1	1.0	0.020721094073767096	6.0	0.03167062549485353	0.0	0.0	0.0	0.0	0.0	0.0	0.0	0.0	0.0	0.0
C1=NCCc2c1[nH]c1ccccc21	1.0	0.020721094073767096	2.0	0.010556875164951175	0.0	0.0	0.0	0.0	0.0	0.0	0.0	0.0	0.0	0.0
c1ccc2c(c1)OCC1c3cc4c(cc3OC21)OCO4	1.0	0.020721094073767096	0.0	0.0	0.0	0.0	0.0	0.0	0.0	0.0	0.0	0.0	0.0	0.0
C1=[NH+]CC[NH2+]1	1.0	0.020721094073767096	0.0	0.0	0.0	0.0	0.0	0.0	0.0	0.0	0.0	0.0	0.0	0.0
N=C1SCS1	1.0	0.020721094073767096	0.0	0.0	0.0	0.0	0.0	0.0	0.0	0.0	0.0	0.0	0.0	0.0
C(=CC1CCCC1)CCOc1ccccc1	1.0	0.020721094073767096	0.0	0.0	0.0	0.0	0.0	0.0	0.0	0.0	0.0	0.0	0.0	0.0
C1=Nc2ccccc2C(c2ccccc2)=[NH+]C1	1.0	0.020721094073767096	1.0	0.005278437582475587	1.0	0.02603488674824265	0.0	0.0	1.0	0.07524454477050413	0.0	0.0	1.0	0.06887052341597796
C1=NCN=N1	1.0	0.020721094073767096	0.0	0.0	0.0	0.0	0.0	0.0	0.0	0.0	0.0	0.0	0.0	0.0
c1ncn([Sn](C2CCCCC2)(C2CCCCC2)C2CCCCC2)n1	1.0	0.020721094073767096	0.0	0.0	0.0	0.0	0.0	0.0	0.0	0.0	0.0	0.0	0.0	0.0
c1ccc(OCc2ccco2)nc1	1.0	0.020721094073767096	0.0	0.0	0.0	0.0	0.0	0.0	0.0	0.0	0.0	0.0	0.0	0.0
c1ccc2c(c1)Oc1ccccc1[As]2O[As]1c2ccccc2Oc2ccccc21	1.0	0.020721094073767096	0.0	0.0	0.0	0.0	0.0	0.0	0.0	0.0	0.0	0.0	0.0	0.0
c1ccc2c(c1)c1ccccc1c1cc3c(cc21)CCC1OC31	0.0	0.0	1.0	0.005278437582475587	0.0	0.0	0.0	0.0	0.0	0.0	0.0	0.0	0.0	0.0
c1cc(B2OCCO2)ccc1CN1CCOCC1	0.0	0.0	1.0	0.005278437582475587	0.0	0.0	0.0	0.0	0.0	0.0	0.0	0.0	0.0	0.0
c1ccc2cc(SSc3ccc4ccccc4c3)ccc2c1	0.0	0.0	1.0	0.005278437582475587	0.0	0.0	0.0	0.0	0.0	0.0	0.0	0.0	0.0	0.0
O=c1oc(-c2ccccc2)nc2ccccc12	0.0	0.0	1.0	0.005278437582475587	0.0	0.0	0.0	0.0	0.0	0.0	0.0	0.0	0.0	0.0
c1cc(-n2cc(CN3CCCC3)cn2)nc(Nc2ccc3[nH]ccc3c2)n1	0.0	0.0	1.0	0.005278437582475587	0.0	0.0	0.0	0.0	0.0	0.0	0.0	0.0	0.0	0.0
O=c1ncccn1C1CCC(CO[PH](=O)OC2COC(n3cnc4cncnc43)C2)O1	0.0	0.0	1.0	0.005278437582475587	0.0	0.0	0.0	0.0	0.0	0.0	0.0	0.0	0.0	0.0
c1ccc2cc3[nH]cnc3cc2c1	0.0	0.0	1.0	0.005278437582475587	0.0	0.0	0.0	0.0	0.0	0.0	0.0	0.0	0.0	0.0
O=c1ncccn1C1C=CCC1	0.0	0.0	2.0	0.010556875164951175	0.0	0.0	0.0	0.0	0.0	0.0	0.0	0.0	0.0	0.0
c1ccc2cc(N=Nc3cccc4ccccc34)ccc2c1	0.0	0.0	3.0	0.015835312747426764	2.0	0.0520697734964853	2.0	0.06038647342995169	2.0	0.15048908954100826	0.0	0.0	1.0	0.06887052341597796
O=c1ncccn1C1CCCO1	0.0	0.0	16.0	0.0844550013196094	4.0	0.1041395469929706	5.0	0.15096618357487923	4.0	0.3009781790820165	0.0	0.0	4.0	0.27548209366391185
O=c1oc(-c2ccc(-c3nc4ccccc4c(=O)o3)cc2)nc2ccccc12	0.0	0.0	1.0	0.005278437582475587	1.0	0.02603488674824265	1.0	0.030193236714975844	0.0	0.0	0.0	0.0	0.0	0.0
c1cc(C2(c3ccc(OCC4CO4)cc3)CCCCC2)ccc1OCC1CO1	0.0	0.0	1.0	0.005278437582475587	1.0	0.02603488674824265	0.0	0.0	0.0	0.0	0.0	0.0	0.0	0.0
c1cc(CN(CC2CO2)CC2CO2)cc(CN(CC2CO2)CC2CO2)c1	0.0	0.0	1.0	0.005278437582475587	0.0	0.0	0.0	0.0	0.0	0.0	0.0	0.0	0.0	0.0
c1ccc2cc(OCC3CO3)ccc2c1	0.0	0.0	2.0	0.010556875164951175	0.0	0.0	0.0	0.0	0.0	0.0	0.0	0.0	0.0	0.0
c1ccc2c(c1)c1ccccc1c1c3ccccc3c3ccccc3c21	0.0	0.0	2.0	0.010556875164951175	0.0	0.0	0.0	0.0	0.0	0.0	0.0	0.0	0.0	0.0
O=c1ncncn1[C]1[CH][CH][CH]O1	0.0	0.0	0.0	0.0	0.0	0.0	0.0	0.0	0.0	0.0	0.0	0.0	1.0	0.06887052341597796
c1cc(CC2CO2)c(OCC2CO2)c(CC2CO2)c1	0.0	0.0	1.0	0.005278437582475587	0.0	0.0	0.0	0.0	0.0	0.0	0.0	0.0	0.0	0.0
c1ccc2cc(Nc3ccc(Nc4ccc5ccccc5c4)cc3)ccc2c1	0.0	0.0	1.0	0.005278437582475587	1.0	0.02603488674824265	0.0	0.0	0.0	0.0	0.0	0.0	0.0	0.0
c1ccc2cc(Nc3ccc(Cn4ccnc4)cc3)ccc2c1	0.0	0.0	1.0	0.005278437582475587	0.0	0.0	0.0	0.0	0.0	0.0	0.0	0.0	0.0	0.0
O=c1ncccn1[C]1[CH][CH][CH]O1	0.0	0.0	0.0	0.0	0.0	0.0	0.0	0.0	0.0	0.0	0.0	0.0	1.0	0.06887052341597796
c1cc(C2CC2)n[nH]1	0.0	0.0	1.0	0.005278437582475587	0.0	0.0	0.0	0.0	0.0	0.0	0.0	0.0	0.0	0.0
O=c1ncccn1[C]1CC[CH]O1	0.0	0.0	0.0	0.0	0.0	0.0	0.0	0.0	0.0	0.0	0.0	0.0	1.0	0.06887052341597796
c1cc(CCc2ccncc2)ccn1	0.0	0.0	1.0	0.005278437582475587	0.0	0.0	0.0	0.0	0.0	0.0	0.0	0.0	0.0	0.0
c1ccc2cc(Oc3ccc4ccccc4c3)ccc2c1	0.0	0.0	1.0	0.005278437582475587	0.0	0.0	0.0	0.0	0.0	0.0	0.0	0.0	0.0	0.0
O=c1ncccn1C1CSCO1	0.0	0.0	3.0	0.015835312747426764	0.0	0.0	0.0	0.0	0.0	0.0	0.0	0.0	2.0	0.13774104683195593
O=c1oc(-c2ccc(-c3ccc(-c4nc5ccccc5c(=O)o4)cc3)cc2)nc2ccccc12	0.0	0.0	1.0	0.005278437582475587	0.0	0.0	0.0	0.0	0.0	0.0	0.0	0.0	0.0	0.0
c1cc(C2=NCCO2)cc(C2=NCCO2)c1	0.0	0.0	1.0	0.005278437582475587	0.0	0.0	0.0	0.0	0.0	0.0	0.0	0.0	0.0	0.0
O=c1ncncn1C1CCCO1	0.0	0.0	1.0	0.005278437582475587	1.0	0.02603488674824265	2.0	0.06038647342995169	1.0	0.07524454477050413	0.0	0.0	1.0	0.06887052341597796
c1ccc2cc(N=Nc3ccc4ccc(N=Nc5ccc(N=Nc6cccc7ccccc67)cc5)cc4c3)ccc2c1	0.0	0.0	0.0	0.0	0.0	0.0	0.0	0.0	0.0	0.0	0.0	0.0	2.0	0.13774104683195593
c1ccc2c(c1)ccc1c2ccc2ccc3c(c21)C1OC1CC3	0.0	0.0	1.0	0.005278437582475587	0.0	0.0	0.0	0.0	0.0	0.0	0.0	0.0	0.0	0.0
c1cc(-n2cc(CN3CCC3)cn2)nc(Nc2ccc3[nH]ccc3c2)n1	0.0	0.0	2.0	0.010556875164951175	0.0	0.0	0.0	0.0	0.0	0.0	0.0	0.0	0.0	0.0
c1ccc2cc(-n3c4ccccc4c4ccccc43)ccc2c1	0.0	0.0	1.0	0.005278437582475587	0.0	0.0	0.0	0.0	0.0	0.0	0.0	0.0	0.0	0.0
c1ccc2c(c1)c1ccccc1c1ccccc21	0.0	0.0	1.0	0.005278437582475587	0.0	0.0	0.0	0.0	0.0	0.0	0.0	0.0	0.0	0.0
c1ccc2cc(-c3ccc4ccccc4c3)ccc2c1	0.0	0.0	3.0	0.015835312747426764	0.0	0.0	0.0	0.0	0.0	0.0	0.0	0.0	0.0	0.0
c1ccc2cc(-c3ccc(-c4c5ccccc5c(-c5cccc6ccccc56)c5ccccc45)cc3)ccc2c1	0.0	0.0	1.0	0.005278437582475587	0.0	0.0	0.0	0.0	0.0	0.0	0.0	0.0	0.0	0.0
c1ccc2c[nH+]ncc2c1	0.0	0.0	2.0	0.010556875164951175	0.0	0.0	0.0	0.0	0.0	0.0	0.0	0.0	0.0	0.0
c1ccc2c(c1)c1ccccc1n2CCCNC1CCCCC1	0.0	0.0	1.0	0.005278437582475587	0.0	0.0	0.0	0.0	0.0	0.0	0.0	0.0	0.0	0.0
c1ccc2c(c1)cc(C1CO1)c1ccccc12	0.0	0.0	2.0	0.010556875164951175	0.0	0.0	0.0	0.0	0.0	0.0	0.0	0.0	0.0	0.0
c1cc(-c2cnc(C3CCCN3)[nH]2)ccc1-c1ccc(-c2cnc(C3CCCN3)[nH]2)cc1	0.0	0.0	1.0	0.005278437582475587	0.0	0.0	0.0	0.0	0.0	0.0	0.0	0.0	0.0	0.0
O=c1oc2ccccc2cc1-c1nc2ccccc2[nH]1	0.0	0.0	1.0	0.005278437582475587	0.0	0.0	0.0	0.0	0.0	0.0	0.0	0.0	0.0	0.0
O=c1oc2ccccc2cc1-c1nc2ccccc2o1	0.0	0.0	1.0	0.005278437582475587	1.0	0.02603488674824265	2.0	0.06038647342995169	0.0	0.0	0.0	0.0	0.0	0.0
c1cc(-c2ccncc2)ccn1	0.0	0.0	1.0	0.005278437582475587	0.0	0.0	0.0	0.0	0.0	0.0	0.0	0.0	0.0	0.0
c1cc(-c2ccc3ccccc3c2)cc(C23CC4CC(CC(C4)C2)C3)c1	0.0	0.0	1.0	0.005278437582475587	0.0	0.0	0.0	0.0	0.0	0.0	0.0	0.0	0.0	0.0
O=c1oc2ccccc2cc1-c1nc2ccccc2s1	0.0	0.0	0.0	0.0	0.0	0.0	0.0	0.0	1.0	0.07524454477050413	0.0	0.0	0.0	0.0
c1ccc2c[n+]3c(cc2c1)-c1cc2c(cc1CC3)OCO2	0.0	0.0	1.0	0.005278437582475587	0.0	0.0	0.0	0.0	0.0	0.0	0.0	0.0	1.0	0.06887052341597796
c1ccc2c3nn[nH]cc-3nc2c1	0.0	0.0	1.0	0.005278437582475587	0.0	0.0	0.0	0.0	0.0	0.0	0.0	0.0	0.0	0.0
c1ccc2c(c1)cc1c3c(cc4c(c32)OCO4)CCN1	0.0	0.0	1.0	0.005278437582475587	0.0	0.0	0.0	0.0	0.0	0.0	0.0	0.0	0.0	0.0
c1ccc2c(c1)cc1c3c(cccc32)CCN1	0.0	0.0	2.0	0.010556875164951175	0.0	0.0	0.0	0.0	0.0	0.0	0.0	0.0	0.0	0.0
c1ccc2c(c1)cc1c3c2ccc2cccc(c23)C1	0.0	0.0	3.0	0.015835312747426764	0.0	0.0	0.0	0.0	0.0	0.0	0.0	0.0	0.0	0.0
c1ccc2c3cn[nH]c(-n4cccn4)c-3nc2c1	0.0	0.0	1.0	0.005278437582475587	0.0	0.0	0.0	0.0	0.0	0.0	0.0	0.0	0.0	0.0
c1ccc2c3c[nH]ccc-3nc2c1	0.0	0.0	2.0	0.010556875164951175	0.0	0.0	0.0	0.0	0.0	0.0	0.0	0.0	0.0	0.0
c1ccc2cc(-c3cscn3)ccc2c1	0.0	0.0	1.0	0.005278437582475587	0.0	0.0	0.0	0.0	0.0	0.0	0.0	0.0	0.0	0.0
c1ccc2cc(C3CO3)ccc2c1	0.0	0.0	2.0	0.010556875164951175	0.0	0.0	0.0	0.0	0.0	0.0	0.0	0.0	0.0	0.0
O=c1oc(-c2ccccc2NS(=O)(=O)c2ccc3ccccc3c2)nc2ccccc12	0.0	0.0	1.0	0.005278437582475587	0.0	0.0	0.0	0.0	0.0	0.0	0.0	0.0	0.0	0.0
c1cc(-c2cnc(C3CCCN3)[nH]2)ccc1-c1ccc2c(ccc3nc(C4C[SiH2]CN4)[nH]c32)c1	0.0	0.0	1.0	0.005278437582475587	0.0	0.0	0.0	0.0	0.0	0.0	0.0	0.0	0.0	0.0
O=c1oc(=O)c2cc3c(=O)c4ccccc4c(=O)c3cc12	0.0	0.0	1.0	0.005278437582475587	0.0	0.0	0.0	0.0	0.0	0.0	0.0	0.0	0.0	0.0
O=c1oc(=O)c2cc3c(=O)oc(=O)c3cc12	0.0	0.0	1.0	0.005278437582475587	1.0	0.02603488674824265	1.0	0.030193236714975844	0.0	0.0	0.0	0.0	0.0	0.0
O=c1oc2c3c(ccc2c2c1CCC2)OC1OC=CC31	0.0	0.0	5.0	0.026392187912377938	0.0	0.0	0.0	0.0	0.0	0.0	0.0	0.0	0.0	0.0
c1cc(-c2ncc3c(n2)N(CCCN2CCOCC2)CC3)cc(N2CCNCC2)c1	0.0	0.0	1.0	0.005278437582475587	0.0	0.0	0.0	0.0	0.0	0.0	0.0	0.0	0.0	0.0
c1cc(-c2nc3ccc(OCCCN4CCCCC4)cc3o2)ccc1OCCCN1CCCCC1	0.0	0.0	1.0	0.005278437582475587	0.0	0.0	0.0	0.0	0.0	0.0	0.0	0.0	0.0	0.0
O=c1oc2cc(-n3nc4ccc5ccccc5c4n3)ccc2cc1-c1ccccc1	0.0	0.0	1.0	0.005278437582475587	0.0	0.0	0.0	0.0	0.0	0.0	0.0	0.0	0.0	0.0
c1cc(CN2CCCCC2)ccn1	0.0	0.0	2.0	0.010556875164951175	0.0	0.0	0.0	0.0	0.0	0.0	0.0	0.0	0.0	0.0
O=c1oc2cccc3ccc4c5ccccc5cc1c4c32	0.0	0.0	1.0	0.005278437582475587	0.0	0.0	0.0	0.0	0.0	0.0	0.0	0.0	0.0	0.0
c1ccc2c(c1)c1ccccc1c1cc3cnccc3cc21	0.0	0.0	1.0	0.005278437582475587	0.0	0.0	0.0	0.0	0.0	0.0	0.0	0.0	0.0	0.0
c1cc(-c2nc3ccc(OCCCN4CCCC4)cc3o2)ccc1OCCCN1CCCC1	0.0	0.0	2.0	0.010556875164951175	0.0	0.0	0.0	0.0	0.0	0.0	0.0	0.0	0.0	0.0
O=c1oc2cccc3ccc4cccc1c4c32	0.0	0.0	3.0	0.015835312747426764	0.0	0.0	0.0	0.0	0.0	0.0	0.0	0.0	0.0	0.0
c1ccc2cc(N=Nc3ccc4cc(Nc5ncncn5)ccc4c3)ccc2c1	0.0	0.0	1.0	0.005278437582475587	0.0	0.0	0.0	0.0	1.0	0.07524454477050413	0.0	0.0	0.0	0.0
c1ccc2cc(N=Nc3ccc(Nc4ncncn4)cc3)ccc2c1	0.0	0.0	4.0	0.02111375032990235	3.0	0.07810466024472794	2.0	0.06038647342995169	0.0	0.0	0.0	0.0	0.0	0.0
c1ccc2cc(N=Nc3ccc(-c4ccc(N=Nc5cccc6ccccc56)cc4)cc3)ccc2c1	0.0	0.0	1.0	0.005278437582475587	0.0	0.0	0.0	0.0	0.0	0.0	0.0	0.0	0.0	0.0
c1ccc2cc(N=Nc3ccc(-c4ccc(N=Nc5ccc6ccccc6c5)cc4)cc3)ccc2c1	0.0	0.0	14.0	0.07389812615465823	2.0	0.0520697734964853	2.0	0.06038647342995169	0.0	0.0	0.0	0.0	1.0	0.06887052341597796
c1cc(-c2nc3ccc(OCCCN4CCCC4)cc3o2)cc(C2CCNCC2)c1	0.0	0.0	1.0	0.005278437582475587	0.0	0.0	0.0	0.0	0.0	0.0	0.0	0.0	0.0	0.0
O=c1oc2ccccc2c2ccccc12	0.0	0.0	5.0	0.026392187912377938	0.0	0.0	0.0	0.0	0.0	0.0	0.0	0.0	0.0	0.0
c1cc(-c2n[nH]c(-c3ccncc3)n2)ccn1	0.0	0.0	1.0	0.005278437582475587	0.0	0.0	0.0	0.0	0.0	0.0	0.0	0.0	0.0	0.0
O=c1oc2ccccc2c2oc3ccccc3c12	0.0	0.0	1.0	0.005278437582475587	0.0	0.0	0.0	0.0	0.0	0.0	0.0	0.0	1.0	0.06887052341597796
O=c1oc2cccc3c(=O)oc4cccc1c4c23	0.0	0.0	1.0	0.005278437582475587	0.0	0.0	0.0	0.0	0.0	0.0	0.0	0.0	0.0	0.0
c1ccc2c(c1)c1cccc3ccc4cccc2c4c31	0.0	0.0	10.0	0.052784375824755876	0.0	0.0	1.0	0.030193236714975844	0.0	0.0	0.0	0.0	0.0	0.0
O=c1nccc(N=C2CCCC2)[nH]1	0.0	0.0	1.0	0.005278437582475587	0.0	0.0	0.0	0.0	0.0	0.0	0.0	0.0	0.0	0.0
c1ccc2c(c1)c1ccccc1c1c3c(ccc21)CCC1OC31	0.0	0.0	2.0	0.010556875164951175	0.0	0.0	0.0	0.0	0.0	0.0	0.0	0.0	0.0	0.0
c1ccc2nc3c(cc2c1)c1c(c2ccccc23)O1	0.0	0.0	2.0	0.010556875164951175	0.0	0.0	0.0	0.0	0.0	0.0	0.0	0.0	0.0	0.0
c1ccc2nc3c(cc2c1)CCO3	0.0	0.0	1.0	0.005278437582475587	0.0	0.0	0.0	0.0	0.0	0.0	0.0	0.0	0.0	0.0
O=c1cn[nH]c2cc3c(cc12)OCO3	0.0	0.0	1.0	0.005278437582475587	0.0	0.0	0.0	0.0	0.0	0.0	0.0	0.0	0.0	0.0
c1cc(N2CCN3Cc4nc(N5CC6CC5CN6)ccc4C3C2)c2cccnc2c1	0.0	0.0	2.0	0.010556875164951175	0.0	0.0	0.0	0.0	0.0	0.0	0.0	0.0	0.0	0.0
c1ccc2nc3c(cc2c1)CCCC3	0.0	0.0	5.0	0.026392187912377938	0.0	0.0	0.0	0.0	0.0	0.0	0.0	0.0	2.0	0.13774104683195593
c1ccc2c(c1)c(N1CCCCC1)nn2-c1nccs1	0.0	0.0	2.0	0.010556875164951175	0.0	0.0	0.0	0.0	0.0	0.0	0.0	0.0	0.0	0.0
c1ccc2nc3c(cc2c1)-c1cccc2cccc-3c12	0.0	0.0	4.0	0.02111375032990235	0.0	0.0	0.0	0.0	0.0	0.0	0.0	0.0	0.0	0.0
c1ccc2nc(N3CCCNCC3)ncc2c1	0.0	0.0	1.0	0.005278437582475587	0.0	0.0	0.0	0.0	0.0	0.0	0.0	0.0	0.0	0.0
c1ccc2c(c1)c1c(c3c4ccccc4c4ccccc4c23)O1	0.0	0.0	1.0	0.005278437582475587	0.0	0.0	0.0	0.0	0.0	0.0	0.0	0.0	0.0	0.0
c1cc(N2CCN3Cc4cc(N5CC6CNCC6C5)ccc4C3C2)c2cccnc2c1	0.0	0.0	1.0	0.005278437582475587	0.0	0.0	0.0	0.0	0.0	0.0	0.0	0.0	0.0	0.0
c1cc(N2CCN3CCN(c4cncc5c4CCNC5)CC3C2)c2cccnc2c1	0.0	0.0	2.0	0.010556875164951175	0.0	0.0	0.0	0.0	0.0	0.0	0.0	0.0	0.0	0.0
O=c1cnc2ncccc2[nH]1	0.0	0.0	2.0	0.010556875164951175	0.0	0.0	0.0	0.0	0.0	0.0	0.0	0.0	0.0	0.0
O=c1cncc[nH]1	0.0	0.0	1.0	0.005278437582475587	0.0	0.0	0.0	0.0	0.0	0.0	0.0	0.0	0.0	0.0
c1cc(N2CCN3CCN(c4ccc(N5CCCOCC5)cn4)CC3C2)c2cccnc2c1	0.0	0.0	1.0	0.005278437582475587	0.0	0.0	0.0	0.0	0.0	0.0	0.0	0.0	0.0	0.0
c1cc(N2CCN3CCN(c4ccc(N5CC6(CCC6)C5)cn4)CC3C2)c2cccnc2c1	0.0	0.0	1.0	0.005278437582475587	0.0	0.0	0.0	0.0	0.0	0.0	0.0	0.0	0.0	0.0
c1cc(N2CCN3CCN(CCc4ccc(N5CCCC5)nc4)CC3C2)c2cccnc2c1	0.0	0.0	1.0	0.005278437582475587	0.0	0.0	0.0	0.0	0.0	0.0	0.0	0.0	0.0	0.0
c1cc(N2CCCCC2)nc[nH+]1	0.0	0.0	1.0	0.005278437582475587	0.0	0.0	0.0	0.0	0.0	0.0	0.0	0.0	0.0	0.0
c1cc(N2CCCC2)ncn1	0.0	0.0	1.0	0.005278437582475587	0.0	0.0	0.0	0.0	0.0	0.0	0.0	0.0	0.0	0.0
c1ccc2cnncc2c1	0.0	0.0	7.0	0.03694906307732911	0.0	0.0	0.0	0.0	1.0	0.07524454477050413	0.0	0.0	1.0	0.06887052341597796
c1ccc2cnccc2c1	0.0	0.0	5.0	0.026392187912377938	1.0	0.02603488674824265	0.0	0.0	0.0	0.0	0.0	0.0	0.0	0.0
c1ccc2cccc-2cc1	0.0	0.0	5.0	0.026392187912377938	0.0	0.0	0.0	0.0	0.0	0.0	0.0	0.0	0.0	0.0
c1ccc2nc3c(ccc4ccccc43)cc2c1	0.0	0.0	23.0	0.1214040643969385	0.0	0.0	0.0	0.0	0.0	0.0	0.0	0.0	0.0	0.0
c1ccc2nc3c(ccc4cccnc43)cc2c1	0.0	0.0	2.0	0.010556875164951175	0.0	0.0	0.0	0.0	0.0	0.0	0.0	0.0	0.0	0.0
c1ccc2nc3c(ccc4cnccc43)cc2c1	0.0	0.0	1.0	0.005278437582475587	0.0	0.0	0.0	0.0	0.0	0.0	0.0	0.0	0.0	0.0
c1ccc2nc3occc3cc2c1	0.0	0.0	10.0	0.052784375824755876	0.0	0.0	0.0	0.0	0.0	0.0	0.0	0.0	0.0	0.0
O=c1ccnc(Nc2ccccc2)[nH]1	0.0	0.0	1.0	0.005278437582475587	2.0	0.0520697734964853	1.0	0.030193236714975844	0.0	0.0	0.0	0.0	0.0	0.0
c1cc(N2CCNCC2)ccc1-c1nc2c(c(NCCN3CCOCC3)n1)CCCC2	0.0	0.0	1.0	0.005278437582475587	0.0	0.0	0.0	0.0	0.0	0.0	0.0	0.0	0.0	0.0
c1cc(N2CCNCC2)c2[nH+]onc2c1	0.0	0.0	5.0	0.026392187912377938	0.0	0.0	0.0	0.0	0.0	0.0	0.0	0.0	0.0	0.0
O=c1ccnc2ccccn12	0.0	0.0	3.0	0.015835312747426764	1.0	0.02603488674824265	1.0	0.030193236714975844	0.0	0.0	0.0	0.0	0.0	0.0
c1ccc2nscc2c1	0.0	0.0	52.0	0.27447875428873053	0.0	0.0	0.0	0.0	0.0	0.0	0.0	0.0	0.0	0.0
c1ccc2c(c1)[nH]c1cnccc12	0.0	0.0	7.0	0.03694906307732911	0.0	0.0	0.0	0.0	0.0	0.0	0.0	0.0	0.0	0.0
c1ccc2ncncc2c1	0.0	0.0	1.0	0.005278437582475587	0.0	0.0	0.0	0.0	0.0	0.0	0.0	0.0	0.0	0.0
O=c1ccoc2cccc(OCCCOc3cccc4occc(=O)c34)c12	0.0	0.0	1.0	0.005278437582475587	0.0	0.0	0.0	0.0	0.0	0.0	0.0	0.0	0.0	0.0
O=c1ccoc2ccccc12	0.0	0.0	2.0	0.010556875164951175	0.0	0.0	0.0	0.0	0.0	0.0	0.0	0.0	0.0	0.0
c1ccc2nc3nc[nH]c3cc2c1	0.0	0.0	1.0	0.005278437582475587	0.0	0.0	0.0	0.0	0.0	0.0	0.0	0.0	0.0	0.0
c1ccc2nc3c4ccccc4c4ccccc4c3cc2c1	0.0	0.0	1.0	0.005278437582475587	0.0	0.0	0.0	0.0	0.0	0.0	0.0	0.0	0.0	0.0
c1cc(N2CCN3Cc4nc(OC5CCNCC5)ccc4C3C2)c2cccnc2c1	0.0	0.0	1.0	0.005278437582475587	0.0	0.0	0.0	0.0	0.0	0.0	0.0	0.0	0.0	0.0
c1ccc2nc3cccnc3cc2c1	0.0	0.0	6.0	0.03167062549485353	0.0	0.0	0.0	0.0	0.0	0.0	0.0	0.0	0.0	0.0
c1ccc2c(c1)[nH]c1ncccc12	0.0	0.0	3.0	0.015835312747426764	2.0	0.0520697734964853	0.0	0.0	0.0	0.0	0.0	0.0	0.0	0.0
O=c1ccon1-c1ccccc1	0.0	0.0	1.0	0.005278437582475587	0.0	0.0	0.0	0.0	0.0	0.0	0.0	0.0	0.0	0.0
c1cc(N2CCN3Cc4nc(N5CCCCC5)ccc4C3C2)c2cccnc2c1	0.0	0.0	1.0	0.005278437582475587	0.0	0.0	0.0	0.0	0.0	0.0	0.0	0.0	0.0	0.0
c1cc(N2CCN3Cc4nc(N5CCCC5)ccc4C3C2)c2cccnc2c1	0.0	0.0	1.0	0.005278437582475587	0.0	0.0	0.0	0.0	0.0	0.0	0.0	0.0	0.0	0.0
c1cc(N2CCN3Cc4nc(N5CCC6(CNC6)C5)ccc4C3C2)c2cccnc2c1	0.0	0.0	1.0	0.005278437582475587	0.0	0.0	0.0	0.0	0.0	0.0	0.0	0.0	0.0	0.0
c1ccc2nc3ccc4ncsc4c3cc2c1	0.0	0.0	1.0	0.005278437582475587	0.0	0.0	0.0	0.0	0.0	0.0	0.0	0.0	0.0	0.0
c1ccc2nc3ccc4c(c3cc2c1)OCCO4	0.0	0.0	1.0	0.005278437582475587	0.0	0.0	0.0	0.0	0.0	0.0	0.0	0.0	0.0	0.0
c1ccc2cc3ccccc3cc2c1	0.0	0.0	45.0	0.23752969121140144	1.0	0.02603488674824265	2.0	0.06038647342995169	1.0	0.07524454477050413	0.0	0.0	3.0	0.2066115702479339
c1ccc2cc3cc4ccccc4cc3cc2c1	0.0	0.0	1.0	0.005278437582475587	0.0	0.0	0.0	0.0	0.0	0.0	0.0	0.0	0.0	0.0
O=c1cnn(C2CCCO2)c(=O)[nH]1	0.0	0.0	2.0	0.010556875164951175	0.0	0.0	0.0	0.0	0.0	0.0	0.0	0.0	0.0	0.0
O=c1nc[nH]c2[nH]ccc12	0.0	0.0	1.0	0.005278437582475587	0.0	0.0	0.0	0.0	0.0	0.0	0.0	0.0	0.0	0.0
O=c1nc2c(c[nH]1)ncn2C1CCCO1	0.0	0.0	2.0	0.010556875164951175	0.0	0.0	0.0	0.0	0.0	0.0	0.0	0.0	0.0	0.0
c1cc(Cc2cccc(C3CCCCC3)c2)cc(C2CCCCC2)c1	0.0	0.0	1.0	0.005278437582475587	1.0	0.02603488674824265	2.0	0.06038647342995169	1.0	0.07524454477050413	0.0	0.0	0.0	0.0
c1cc(Cc2ccc(OC3CCOC3)cc2)cc(C2CCCCO2)c1	0.0	0.0	1.0	0.005278437582475587	0.0	0.0	0.0	0.0	0.0	0.0	0.0	0.0	0.0	0.0
c1ccc2cc3c(cc4c5c(cccc53)C3OC43)cc2c1	0.0	0.0	2.0	0.010556875164951175	0.0	0.0	0.0	0.0	0.0	0.0	0.0	0.0	0.0	0.0
c1ccc2cc3c(cc2c1)sc1ccccc13	0.0	0.0	1.0	0.005278437582475587	0.0	0.0	0.0	0.0	0.0	0.0	0.0	0.0	0.0	0.0
c1cc(COCC2CO2)ccc1COCC1CO1	0.0	0.0	1.0	0.005278437582475587	0.0	0.0	0.0	0.0	0.0	0.0	0.0	0.0	0.0	0.0
c1ccc2cc3c(cc2c1)c1c(c2ccccc23)O1	0.0	0.0	3.0	0.015835312747426764	0.0	0.0	0.0	0.0	0.0	0.0	0.0	0.0	0.0	0.0
c1cc(CNC2C3CCC(C3)C2c2c[nH]c3ccccc23)cc(CNC2C3CCC(C3)C2c2c[nH]c3ccccc23)c1	0.0	0.0	1.0	0.005278437582475587	0.0	0.0	0.0	0.0	0.0	0.0	0.0	0.0	0.0	0.0
c1ccc2c(c1)c1cccc3ccc4cc5c(c2c4c31)C1OC1CC5	0.0	0.0	2.0	0.010556875164951175	0.0	0.0	0.0	0.0	0.0	0.0	0.0	0.0	0.0	0.0
c1ccc2c3c4c(ccc5cccc(c54)CC3)cc2c1	0.0	0.0	1.0	0.005278437582475587	0.0	0.0	0.0	0.0	0.0	0.0	0.0	0.0	0.0	0.0
c1ccc2c(c1)c1cccc3c1c1c(cccc21)C1OC31	0.0	0.0	2.0	0.010556875164951175	0.0	0.0	0.0	0.0	0.0	0.0	0.0	0.0	0.0	0.0
O=c1nc[nH]c2c1NC(CNc1ccccc1)CN2	0.0	0.0	1.0	0.005278437582475587	0.0	0.0	0.0	0.0	0.0	0.0	0.0	0.0	0.0	0.0
O=c1nc[nH]c2c1[nH]c(=O)n2C1CCCO1	0.0	0.0	2.0	0.010556875164951175	0.0	0.0	0.0	0.0	0.0	0.0	0.0	0.0	0.0	0.0
O=c1nc[nH]c2c1ncn2C1CCCO1	0.0	0.0	2.0	0.010556875164951175	0.0	0.0	0.0	0.0	0.0	0.0	0.0	0.0	0.0	0.0
O=c1nc[nH]c2nc[nH]c12	0.0	0.0	0.0	0.0	1.0	0.02603488674824265	1.0	0.030193236714975844	0.0	0.0	0.0	0.0	0.0	0.0
c1cc(CN2CCOCC2)cc(-c2cccc(CN3CCOCC3)c2)c1	0.0	0.0	1.0	0.005278437582475587	0.0	0.0	0.0	0.0	0.0	0.0	0.0	0.0	0.0	0.0
O=c1nc[nH]c2ncc(CNc3ccccc3)nc12	0.0	0.0	1.0	0.005278437582475587	1.0	0.02603488674824265	0.0	0.0	1.0	0.07524454477050413	0.0	0.0	0.0	0.0
c1ccc2cc3c(cc2c1)c1c(c2ccccc23)N1	0.0	0.0	3.0	0.015835312747426764	0.0	0.0	0.0	0.0	0.0	0.0	0.0	0.0	0.0	0.0
c1ccc2cc3c(cc2c1)-c1cccc2cccc-3c12	0.0	0.0	8.0	0.0422275006598047	0.0	0.0	0.0	0.0	0.0	0.0	0.0	0.0	0.0	0.0
O=c1ncc2ncn(C3CCCO3)c2[nH]1	0.0	0.0	2.0	0.010556875164951175	0.0	0.0	0.0	0.0	0.0	0.0	0.0	0.0	0.0	0.0
c1ccc2c(c1)c1cccc3c1c1c(cccc21)CC3	0.0	0.0	2.0	0.010556875164951175	0.0	0.0	0.0	0.0	0.0	0.0	0.0	0.0	0.0	0.0
O=c1nc2[nH]c3ccccc3nc-2c(=O)[nH]1	0.0	0.0	3.0	0.015835312747426764	3.0	0.07810466024472794	0.0	0.0	1.0	0.07524454477050413	0.0	0.0	1.0	0.06887052341597796
O=c1cnn(Cc2cccc3ccccc23)c(=O)[nH]1	0.0	0.0	1.0	0.005278437582475587	0.0	0.0	0.0	0.0	0.0	0.0	0.0	0.0	0.0	0.0
c1ccc2cc3c(ccc4ccncc43)cc2c1	0.0	0.0	1.0	0.005278437582475587	0.0	0.0	0.0	0.0	0.0	0.0	0.0	0.0	0.0	0.0
c1ccc2cc3c4ccccc4c4ccccc4c3cc2c1	0.0	0.0	10.0	0.052784375824755876	0.0	0.0	0.0	0.0	0.0	0.0	0.0	0.0	0.0	0.0
c1ccc2cc3c4c(ccc3cc2c1)CCC1OC41	0.0	0.0	4.0	0.02111375032990235	0.0	0.0	0.0	0.0	0.0	0.0	0.0	0.0	0.0	0.0
O=c1n(CC2CO2)c(=O)n(CC2CO2)c(=O)n1CC1CO1	0.0	0.0	2.0	0.010556875164951175	1.0	0.02603488674824265	1.0	0.030193236714975844	1.0	0.07524454477050413	0.0	0.0	1.0	0.06887052341597796
O=c1n(CCCN2CCN(c3ccccc3)CC2)nc2ccccn12	0.0	0.0	1.0	0.005278437582475587	0.0	0.0	0.0	0.0	0.0	0.0	0.0	0.0	0.0	0.0
O=c1n(CCOc2ccccc2)cnn1CCCN1CCN(c2ccccc2)CC1	0.0	0.0	1.0	0.005278437582475587	0.0	0.0	0.0	0.0	0.0	0.0	0.0	0.0	0.0	0.0
c1cc(N2CCC(N3CCNCC3)CC2)ccc1Nc1cncc(OC2CCNC2)n1	0.0	0.0	1.0	0.005278437582475587	0.0	0.0	0.0	0.0	0.0	0.0	0.0	0.0	0.0	0.0
c1cc(N2CCC(N3CCNCC3)CC2)ccc1Nc1cncc(NC2CCOCC2)n1	0.0	0.0	1.0	0.005278437582475587	0.0	0.0	0.0	0.0	0.0	0.0	0.0	0.0	0.0	0.0
O=c1n(Cc2ccccc2)c(=O)n(Cc2ccccc2)c(=O)n1Cc1ccccc1	0.0	0.0	1.0	0.005278437582475587	2.0	0.0520697734964853	2.0	0.06038647342995169	0.0	0.0	0.0	0.0	0.0	0.0
c1cc(N2CC2)ccc1N1CC1	0.0	0.0	1.0	0.005278437582475587	0.0	0.0	0.0	0.0	0.0	0.0	0.0	0.0	0.0	0.0
O=c1nc(-c2cccc(S(=O)(=O)NCCC3CCCN3)c2)[nH]c2cn[nH]c12	0.0	0.0	1.0	0.005278437582475587	0.0	0.0	0.0	0.0	0.0	0.0	0.0	0.0	0.0	0.0
c1ccc2c(c1)c1c3n2CCC2CCCN(CC1)C32	0.0	0.0	1.0	0.005278437582475587	0.0	0.0	0.0	0.0	0.0	0.0	0.0	0.0	0.0	0.0
c1cc(N2CC2)c2[nH+]onc2c1	0.0	0.0	1.0	0.005278437582475587	0.0	0.0	0.0	0.0	0.0	0.0	0.0	0.0	0.0	0.0
O=c1nc(-c2ccccc2)[nH]c2ccccc12	0.0	0.0	1.0	0.005278437582475587	0.0	0.0	0.0	0.0	0.0	0.0	0.0	0.0	0.0	0.0
c1ccc2c(c1)c1c(c3ccccc32)C2OC2CC1	0.0	0.0	2.0	0.010556875164951175	0.0	0.0	0.0	0.0	0.0	0.0	0.0	0.0	0.0	0.0
O=c1nc(-c2ccccc2)[nH]n2cncc12	0.0	0.0	2.0	0.010556875164951175	0.0	0.0	0.0	0.0	0.0	0.0	0.0	0.0	0.0	0.0
c1ccc2cc3c(ccc4cccnc43)cc2c1	0.0	0.0	1.0	0.005278437582475587	0.0	0.0	0.0	0.0	0.0	0.0	0.0	0.0	0.0	0.0
O=c1nc(-c2ccccc2)[nH]o1	0.0	0.0	2.0	0.010556875164951175	1.0	0.02603488674824265	0.0	0.0	0.0	0.0	0.0	0.0	0.0	0.0
c1ccc2cc3c(ccc4ccccc43)cc2c1	0.0	0.0	41.0	0.21641594088149907	1.0	0.02603488674824265	3.0	0.09057971014492754	1.0	0.07524454477050413	2.0	0.6269592476489028	2.0	0.13774104683195593
c1cc(N(CC2CO2)CC2CO2)ccc1OCC1CO1	0.0	0.0	1.0	0.005278437582475587	1.0	0.02603488674824265	1.0	0.030193236714975844	0.0	0.0	0.0	0.0	0.0	0.0
c1ccc2cc3c(ccc4c5ccccc5ccc34)cc2c1	0.0	0.0	1.0	0.005278437582475587	0.0	0.0	0.0	0.0	0.0	0.0	0.0	0.0	0.0	0.0
c1cc(-c2ccc3cc[nH]c3c2)ccn1	0.0	0.0	1.0	0.005278437582475587	0.0	0.0	0.0	0.0	0.0	0.0	0.0	0.0	0.0	0.0
O=c1ocnc2ccccc12	0.0	0.0	1.0	0.005278437582475587	0.0	0.0	0.0	0.0	0.0	0.0	0.0	0.0	0.0	0.0
c1cc(-c2ccc3c(c2)[nH]c2ccc(C4CCNCC4)cc23)ccn1	0.0	0.0	3.0	0.015835312747426764	0.0	0.0	0.0	0.0	0.0	0.0	0.0	0.0	0.0	0.0
[CH]1[CH]c2cccc3c2C(=C1)c1ccccc1-3	0.0	0.0	1.0	0.005278437582475587	0.0	0.0	0.0	0.0	0.0	0.0	0.0	0.0	0.0	0.0
[N+]=C1CCCC1	0.0	0.0	2.0	0.010556875164951175	0.0	0.0	0.0	0.0	0.0	0.0	0.0	0.0	0.0	0.0
[N+]=C1C=NN(c2ccccc2)C1=O	0.0	0.0	1.0	0.005278437582475587	0.0	0.0	0.0	0.0	0.0	0.0	0.0	0.0	0.0	0.0
[N+]=C1C=NC(=O)NC1=O	0.0	0.0	2.0	0.010556875164951175	0.0	0.0	0.0	0.0	0.0	0.0	0.0	0.0	0.0	0.0
S=c1ncss1	0.0	0.0	1.0	0.005278437582475587	0.0	0.0	0.0	0.0	0.0	0.0	0.0	0.0	0.0	0.0
[N+]=C1C=Cc2ccccc2C1=O	0.0	0.0	4.0	0.02111375032990235	1.0	0.02603488674824265	1.0	0.030193236714975844	0.0	0.0	0.0	0.0	0.0	0.0
[N+]=C1C=CC=CC1=O	0.0	0.0	4.0	0.02111375032990235	0.0	0.0	0.0	0.0	0.0	0.0	0.0	0.0	0.0	0.0
[N+]=C1C=CC(=O)C=C1	0.0	0.0	1.0	0.005278437582475587	0.0	0.0	0.0	0.0	0.0	0.0	0.0	0.0	0.0	0.0
S=c1nn[nH]n1-c1ccccc1	0.0	0.0	1.0	0.005278437582475587	0.0	0.0	0.0	0.0	0.0	0.0	0.0	0.0	0.0	0.0
c1ccc2c(c1)ccc1c3ccncc3ccc21	0.0	0.0	1.0	0.005278437582475587	0.0	0.0	0.0	0.0	0.0	0.0	0.0	0.0	0.0	0.0
S=c1scc(-c2ccccc2)s1	0.0	0.0	1.0	0.005278437582475587	0.0	0.0	0.0	0.0	0.0	0.0	0.0	0.0	0.0	0.0
S=c1sccn1Cc1cncnc1	0.0	0.0	1.0	0.005278437582475587	0.0	0.0	0.0	0.0	0.0	0.0	0.0	0.0	0.0	0.0
[N+]=C1C=CC(=C(c2ccccc2)c2cccc3ccccc23)C=C1	0.0	0.0	1.0	0.005278437582475587	1.0	0.02603488674824265	0.0	0.0	0.0	0.0	0.0	0.0	0.0	0.0
[N+]=C(S(=O)(=O)c1ccccc1)S(=O)(=O)c1ccccc1	0.0	0.0	1.0	0.005278437582475587	0.0	0.0	0.0	0.0	0.0	0.0	0.0	0.0	0.0	0.0
c1ccc2c(c1)ccc1c3cccnc3ccc21	0.0	0.0	1.0	0.005278437582475587	0.0	0.0	0.0	0.0	0.0	0.0	0.0	0.0	0.0	0.0
c1ccc2c(c1)ccc1c3ccccc3sc21	0.0	0.0	2.0	0.010556875164951175	0.0	0.0	0.0	0.0	0.0	0.0	0.0	0.0	0.0	0.0
[N+]=C(C(=O)CC1CC(=O)N1)C(=O)OCc1ccccc1	0.0	0.0	2.0	0.010556875164951175	0.0	0.0	0.0	0.0	0.0	0.0	0.0	0.0	0.0	0.0
[CH]1[CH]c2cccc3ccc4cccc1c4c23	0.0	0.0	2.0	0.010556875164951175	0.0	0.0	0.0	0.0	0.0	0.0	0.0	0.0	0.0	0.0
[CH]1[CH]c2cccc3c4ccccc4c4cccc1c4c23	0.0	0.0	1.0	0.005278437582475587	0.0	0.0	0.0	0.0	0.0	0.0	0.0	0.0	0.0	0.0
[BH2-]1OO[BH2-]OO1	0.0	0.0	1.0	0.005278437582475587	0.0	0.0	0.0	0.0	0.0	0.0	0.0	0.0	0.0	0.0
[C-]1N=C2NCN=C2C=[NH+]1	0.0	0.0	1.0	0.005278437582475587	0.0	0.0	0.0	0.0	0.0	0.0	0.0	0.0	0.0	0.0
c1ccc2c(c1)ccc1c3ccccc3ccc21	0.0	0.0	33.0	0.17418844022169439	0.0	0.0	2.0	0.06038647342995169	1.0	0.07524454477050413	1.0	0.3134796238244514	0.0	0.0
[N+]=C1Cc2ccccc2-c2c1ccc1c2OCO1	0.0	0.0	1.0	0.005278437582475587	0.0	0.0	0.0	0.0	0.0	0.0	0.0	0.0	0.0	0.0
[N+]=C1c2ccccc2C(=O)c2ccccc21	0.0	0.0	1.0	0.005278437582475587	0.0	0.0	0.0	0.0	0.0	0.0	0.0	0.0	0.0	0.0
c1ccc2c(c1)ccc1cc3c(cc12)C1OC1CC3	0.0	0.0	2.0	0.010556875164951175	0.0	0.0	0.0	0.0	0.0	0.0	0.0	0.0	0.0	0.0
c1ccc2c(c1)ccc1cc3ccc4ccncc4c3cc12	0.0	0.0	1.0	0.005278437582475587	0.0	0.0	0.0	0.0	0.0	0.0	0.0	0.0	0.0	0.0
c1ccc2c(c1)ccc1ccc3[nH]cnc3c12	0.0	0.0	4.0	0.02111375032990235	0.0	0.0	0.0	0.0	0.0	0.0	0.0	0.0	0.0	0.0
S=c1[nH]nc(SSc2n[nH]c(=S)s2)s1	0.0	0.0	1.0	0.005278437582475587	0.0	0.0	1.0	0.030193236714975844	1.0	0.07524454477050413	0.0	0.0	0.0	0.0
c12c3c4c5c1c1c6c7c2c2c8c3c3c9c4c4c%10c5c5c1c1c6c6c%11c7c2c2c7c8c3c3c8c9c4c4c9c%10c5c5c1c1c6c6c%11c2c2c7c3c3c8c4c4c9c5c1c1c6c2c3c41	0.0	0.0	1.0	0.005278437582475587	0.0	0.0	0.0	0.0	0.0	0.0	0.0	0.0	1.0	0.06887052341597796
c1ccc2c(c1)ccc1ccc3[nH]ccc3c12	0.0	0.0	1.0	0.005278437582475587	0.0	0.0	0.0	0.0	0.0	0.0	0.0	0.0	0.0	0.0
c1ccc2c(c1)ccc1cc3cnccc3cc12	0.0	0.0	1.0	0.005278437582475587	0.0	0.0	0.0	0.0	0.0	0.0	0.0	0.0	0.0	0.0
S=c1c2cc3ccc2[nH]c2ccc(cc12)OCCOCCOCCOCCOCCOCCO3	0.0	0.0	1.0	0.005278437582475587	0.0	0.0	0.0	0.0	0.0	0.0	0.0	0.0	0.0	0.0
S=c1cc(-c2cnccn2)ss1	0.0	0.0	1.0	0.005278437582475587	0.0	0.0	0.0	0.0	0.0	0.0	0.0	0.0	0.0	0.0
S=c1ccc2ccccc2o1	0.0	0.0	1.0	0.005278437582475587	0.0	0.0	0.0	0.0	0.0	0.0	0.0	0.0	0.0	0.0
c1ccc2c(c1)cc1sc3cccc4ccc2c1c43	0.0	0.0	1.0	0.005278437582475587	0.0	0.0	0.0	0.0	0.0	0.0	0.0	0.0	0.0	0.0
[N+]=c1ccc2nc3ccccc3sc-2c1	0.0	0.0	2.0	0.010556875164951175	0.0	0.0	0.0	0.0	0.0	0.0	0.0	0.0	0.0	0.0
c1ccc2c(c1)ccc1cc3c(cc12)c1c(c2ccccc23)O1	0.0	0.0	1.0	0.005278437582475587	0.0	0.0	0.0	0.0	0.0	0.0	0.0	0.0	0.0	0.0
c1ccc2c(c1)ccc1cc3ccc4ccccc4c3nc12	0.0	0.0	1.0	0.005278437582475587	1.0	0.02603488674824265	0.0	0.0	0.0	0.0	0.0	0.0	0.0	0.0
c1ccc2c(c1)ccc1cc3ccc4ccccc4c3cc12	0.0	0.0	1.0	0.005278437582475587	0.0	0.0	0.0	0.0	0.0	0.0	0.0	0.0	0.0	0.0
c1ccc2c(c1)ccc1cc3ccc4c(c3nc12)C1OC1CC4	0.0	0.0	5.0	0.026392187912377938	0.0	0.0	0.0	0.0	0.0	0.0	0.0	0.0	0.0	0.0
c1ccc2c(c1)ccc1cc3c4c(ccc3nc12)CCC1OC41	0.0	0.0	1.0	0.005278437582475587	0.0	0.0	0.0	0.0	0.0	0.0	0.0	0.0	0.0	0.0
[N+]=c1ccc2nc3c(ccc4ccccc43)oc-2c1	0.0	0.0	1.0	0.005278437582475587	0.0	0.0	0.0	0.0	0.0	0.0	0.0	0.0	0.0	0.0
c1ccc2c(c1)ccc1cc3c(ccc4ccncc43)cc12	0.0	0.0	1.0	0.005278437582475587	0.0	0.0	0.0	0.0	0.0	0.0	0.0	0.0	0.0	0.0
[N+]=c1ccc2c(-c3ccccc3)c3ccccc3oc-2c1	0.0	0.0	2.0	0.010556875164951175	0.0	0.0	0.0	0.0	0.0	0.0	0.0	0.0	1.0	0.06887052341597796
c1ccc2c(c1)ccc1cc3c(ccc4ccccc43)cc12	0.0	0.0	2.0	0.010556875164951175	0.0	0.0	1.0	0.030193236714975844	1.0	0.07524454477050413	0.0	0.0	1.0	0.06887052341597796
S=c1nccc[nH]1	0.0	0.0	1.0	0.005278437582475587	0.0	0.0	0.0	0.0	0.0	0.0	0.0	0.0	0.0	0.0
[CH]1CC[C](n2cnc3cncnc32)O1	0.0	0.0	0.0	0.0	0.0	0.0	0.0	0.0	0.0	0.0	0.0	0.0	1.0	0.06887052341597796
[CH]1CC[C]2[C]3CCc4ccccc4[C]3CCC12	0.0	0.0	0.0	0.0	0.0	0.0	0.0	0.0	0.0	0.0	0.0	0.0	1.0	0.06887052341597796
c1cc(-c2ccc(OCC3CO3)cc2)ccc1OCC1CO1	0.0	0.0	1.0	0.005278437582475587	0.0	0.0	0.0	0.0	0.0	0.0	0.0	0.0	0.0	0.0
[CH]1[CH]c2ccc3nc4ccc5ccccc5c4cc3c2[C]2O[C]12	0.0	0.0	1.0	0.005278437582475587	0.0	0.0	0.0	0.0	0.0	0.0	0.0	0.0	0.0	0.0
[CH]1[CH]c2ccc3cc4c(ccc5ccccc54)nc3c2[C]2O[C]12	0.0	0.0	1.0	0.005278437582475587	0.0	0.0	0.0	0.0	0.0	0.0	0.0	0.0	0.0	0.0
[CH]1[CH]c2ccc3cc4c(ccc5ccccc54)cc3c2C=C1	0.0	0.0	1.0	0.005278437582475587	0.0	0.0	0.0	0.0	0.0	0.0	0.0	0.0	0.0	0.0
[CH]1[CH]c2c(ccc3ccccc23)-c2ccccc21	0.0	0.0	1.0	0.005278437582475587	0.0	0.0	0.0	0.0	0.0	0.0	0.0	0.0	0.0	0.0
[CH]1[CH]c2cc3c(ccc4ccccc43)cc2-c2ccccc21	0.0	0.0	1.0	0.005278437582475587	0.0	0.0	0.0	0.0	0.0	0.0	0.0	0.0	0.0	0.0
[CH]1[CH]c2cc3c4c(c5ccccc5cc4c2C=C1)-c1ccccc1-3	0.0	0.0	1.0	0.005278437582475587	0.0	0.0	0.0	0.0	0.0	0.0	0.0	0.0	0.0	0.0
[CH]1[CH]c2cc3c4c(cc5ccccc53)-c3ccccc3-c4c2C=C1	0.0	0.0	1.0	0.005278437582475587	0.0	0.0	0.0	0.0	0.0	0.0	0.0	0.0	0.0	0.0
[CH]1[CH]c2cc3ccc4cccc5c6ccccc6c(c2[C]2O[C]12)c3c45	0.0	0.0	1.0	0.005278437582475587	0.0	0.0	0.0	0.0	0.0	0.0	0.0	0.0	0.0	0.0
[CH]1[CH]c2cc3ccc4cccc5ccc(c2C=C1)c3c45	0.0	0.0	3.0	0.015835312747426764	0.0	0.0	0.0	0.0	0.0	0.0	0.0	0.0	0.0	0.0
[CH]1[CH]c2cc3ccc4cccc5ccc(c2[C]2O[C]12)c3c45	0.0	0.0	1.0	0.005278437582475587	0.0	0.0	0.0	0.0	0.0	0.0	0.0	0.0	0.0	0.0
[CH]1[CH]c2cc3ccc4ccccc4c3cc2C=C1	0.0	0.0	1.0	0.005278437582475587	0.0	0.0	0.0	0.0	0.0	0.0	0.0	0.0	0.0	0.0
[CH]1[CH]c2cc3ccccc3cc2C=C1	0.0	0.0	3.0	0.015835312747426764	0.0	0.0	0.0	0.0	0.0	0.0	0.0	0.0	0.0	0.0
[CH]1[CH]c2ccc3c(ccc4ccccc43)c2C=C1	0.0	0.0	4.0	0.02111375032990235	0.0	0.0	0.0	0.0	0.0	0.0	0.0	0.0	0.0	0.0
[CH]1[CH]c2ccc3c(ccc4ccccc43)c2[C]2O[C]12	0.0	0.0	2.0	0.010556875164951175	0.0	0.0	0.0	0.0	0.0	0.0	0.0	0.0	0.0	0.0
c1ccc2c(c1)ccc1c3c(ccc12)C1OC1CC3	0.0	0.0	4.0	0.02111375032990235	0.0	0.0	0.0	0.0	0.0	0.0	0.0	0.0	0.0	0.0
[CH]1[CH]c2ccc3c(sc4ccccc43)c2C=C1	0.0	0.0	1.0	0.005278437582475587	0.0	0.0	0.0	0.0	0.0	0.0	0.0	0.0	0.0	0.0
[CH]1[CH]c2ccc3c4c5c(cccc5cc3c2C=C1)C=C4	0.0	0.0	1.0	0.005278437582475587	0.0	0.0	0.0	0.0	0.0	0.0	0.0	0.0	0.0	0.0
[CH]1[CH]c2ccc3c4c5c(cccc5cc3c2[C]2O[C]12)C=C4	0.0	0.0	1.0	0.005278437582475587	0.0	0.0	0.0	0.0	0.0	0.0	0.0	0.0	0.0	0.0
c1ccc2c(c1)ccc1[o+]c3ccccc3nc12	0.0	0.0	2.0	0.010556875164951175	0.0	0.0	0.0	0.0	0.0	0.0	0.0	0.0	0.0	0.0
c1ccc2c(c1)ccc1c2ccc2cccnc21	0.0	0.0	1.0	0.005278437582475587	0.0	0.0	0.0	0.0	0.0	0.0	0.0	0.0	0.0	0.0
c1ccc2c(c1)ccc1c2ccc2c3ccccc3ccc21	0.0	0.0	2.0	0.010556875164951175	0.0	0.0	0.0	0.0	0.0	0.0	0.0	0.0	0.0	0.0
[CH]1[CH]c2ccc3c4ccccc4c4ccccc4c3c2[C]2O[C]12	0.0	0.0	1.0	0.005278437582475587	0.0	0.0	0.0	0.0	0.0	0.0	0.0	0.0	0.0	0.0
[CH]1[CH]c2c(ccc3cc4c(ccc5ccccc54)cc23)C=C1	0.0	0.0	1.0	0.005278437582475587	0.0	0.0	0.0	0.0	0.0	0.0	0.0	0.0	0.0	0.0
c1ccc2c(c1)ccc1c3c(ccc12)CCC1OC31	0.0	0.0	26.0	0.13723937714436527	0.0	0.0	0.0	0.0	0.0	0.0	0.0	0.0	0.0	0.0
c1ccc2c(c1)ccc1c3c(ccc12)CCC3	0.0	0.0	10.0	0.052784375824755876	0.0	0.0	0.0	0.0	0.0	0.0	0.0	0.0	0.0	0.0
[CH]1[CH]c2ccc3cc4ccccc4cc3c2C=C1	0.0	0.0	2.0	0.010556875164951175	0.0	0.0	0.0	0.0	0.0	0.0	0.0	0.0	0.0	0.0
[CH]1[CH]c2ccc3cccnc3c2C=C1	0.0	0.0	1.0	0.005278437582475587	0.0	0.0	0.0	0.0	0.0	0.0	0.0	0.0	0.0	0.0
[CH]1C[C]2Nc3ccc(C4C[C]5CCCN(CCc6c4[nH]c4ccccc64)C5)cc3C23CCN2CC=CC1[C]23	0.0	0.0	0.0	0.0	0.0	0.0	0.0	0.0	0.0	0.0	0.0	0.0	2.0	0.13774104683195593
[CH]1[CH]C2=C(C=C1)c1cccc3cccc2c13	0.0	0.0	1.0	0.005278437582475587	0.0	0.0	0.0	0.0	0.0	0.0	0.0	0.0	0.0	0.0
[CH]1[CH]c2ccc3ccccc3c2[C]2O[C]12	0.0	0.0	1.0	0.005278437582475587	0.0	0.0	0.0	0.0	0.0	0.0	0.0	0.0	0.0	0.0
[CH]1[CH]C2=CC3C=CC=CC3C=C2C=C1	0.0	0.0	1.0	0.005278437582475587	0.0	0.0	0.0	0.0	0.0	0.0	0.0	0.0	0.0	0.0
c1ccc2c(c1)ccc1[nH+]c3ccc4ccccc4c3cc12	0.0	0.0	2.0	0.010556875164951175	0.0	0.0	0.0	0.0	0.0	0.0	0.0	0.0	1.0	0.06887052341597796
[CH]1[CH]O[C](n2cncn2)[CH]1	0.0	0.0	0.0	0.0	0.0	0.0	0.0	0.0	0.0	0.0	0.0	0.0	1.0	0.06887052341597796
c1ccc2c(c1)ccc1c3ccccc3c(C3CO3)cc21	0.0	0.0	2.0	0.010556875164951175	0.0	0.0	0.0	0.0	0.0	0.0	0.0	0.0	0.0	0.0
[CH]1[CH][C]2O[C]2C=C1	0.0	0.0	1.0	0.005278437582475587	0.0	0.0	0.0	0.0	0.0	0.0	0.0	0.0	0.0	0.0
c1ccc2c(c1)ccc1c3ccccc3[nH]c21	0.0	0.0	1.0	0.005278437582475587	0.0	0.0	0.0	0.0	0.0	0.0	0.0	0.0	0.0	0.0
c1ccc2c(c1)ccc1c3c(ccc12)CCCC3	0.0	0.0	2.0	0.010556875164951175	0.0	0.0	0.0	0.0	0.0	0.0	0.0	0.0	0.0	0.0
c1ccc2c(c1)ccc1[nH]c3ccc4ccccc4c3c12	0.0	0.0	15.0	0.0791765637371338	1.0	0.02603488674824265	1.0	0.030193236714975844	2.0	0.15048908954100826	0.0	0.0	0.0	0.0
c1ccc2c(c1)ccc1[nH]ccc12	0.0	0.0	1.0	0.005278437582475587	0.0	0.0	0.0	0.0	0.0	0.0	0.0	0.0	0.0	0.0
[CH]1[CH]c2c(c3ccccc3c3ccccc23)[C]2O[C]12	0.0	0.0	1.0	0.005278437582475587	0.0	0.0	0.0	0.0	0.0	0.0	0.0	0.0	0.0	0.0
[CH]1[CH]c2c(cc3ccc4cccc5ccc2c3c45)C=C1	0.0	0.0	3.0	0.015835312747426764	0.0	0.0	0.0	0.0	0.0	0.0	0.0	0.0	0.0	0.0
[CH]1[CH]c2c(ccc3c2ccc2ccccc23)C=C1	0.0	0.0	2.0	0.010556875164951175	0.0	0.0	0.0	0.0	0.0	0.0	0.0	0.0	0.0	0.0
[CH]1[CH]c2ccc3cc4ccc5ccccc5c4nc3c2[C]2O[C]12	0.0	0.0	1.0	0.005278437582475587	0.0	0.0	0.0	0.0	0.0	0.0	0.0	0.0	0.0	0.0
c1ccc2c(c1)ccc1[nH]cnc12	0.0	0.0	1.0	0.005278437582475587	0.0	0.0	0.0	0.0	0.0	0.0	0.0	0.0	0.0	0.0
c1ccc2c(c1)ccc1c3ccc4ccccc4c3c3c(c21)O3	0.0	0.0	1.0	0.005278437582475587	0.0	0.0	0.0	0.0	0.0	0.0	0.0	0.0	0.0	0.0
[CH]1[CH]c2c(ccc3c2ccc2ccccc23)[C]2O[C]12	0.0	0.0	1.0	0.005278437582475587	0.0	0.0	0.0	0.0	0.0	0.0	0.0	0.0	0.0	0.0
c1[nH+]c2cc3c(cc2s1)OCO3	0.0	0.0	1.0	0.005278437582475587	0.0	0.0	0.0	0.0	0.0	0.0	0.0	0.0	0.0	0.0
c1c2c(cc3[nH+]c(N4CCCC4)n[nH+]c13)CCC2	0.0	0.0	1.0	0.005278437582475587	0.0	0.0	0.0	0.0	0.0	0.0	0.0	0.0	0.0	0.0
c1ccc2c(c1)ccc1ccc3c(c12)C1OC1CC3	0.0	0.0	1.0	0.005278437582475587	0.0	0.0	0.0	0.0	0.0	0.0	0.0	0.0	0.0	0.0
S=c1[nH]cnc2[nH]cnc12	0.0	0.0	2.0	0.010556875164951175	2.0	0.0520697734964853	1.0	0.030193236714975844	1.0	0.07524454477050413	0.0	0.0	2.0	0.13774104683195593
c1ccc2c(c1)cc1c3ccccc3c3cccc4ccc2c1c43	0.0	0.0	1.0	0.005278437582475587	0.0	0.0	0.0	0.0	0.0	0.0	0.0	0.0	0.0	0.0
S=C(NC1CCCCC1)NC1CCCCC1	0.0	0.0	1.0	0.005278437582475587	1.0	0.02603488674824265	1.0	0.030193236714975844	0.0	0.0	0.0	0.0	0.0	0.0
S=C(Nc1ccccc1)Nc1ccccc1	0.0	0.0	1.0	0.005278437582475587	0.0	0.0	1.0	0.030193236714975844	0.0	0.0	0.0	0.0	0.0	0.0
c1ccc2c3c([nH]c2c1)C1CC2CCCCC2CN1CC3	0.0	0.0	1.0	0.005278437582475587	0.0	0.0	0.0	0.0	0.0	0.0	0.0	0.0	0.0	0.0
c1ccc2c(c1)cc1ccc3cc4ccccc4c4ccc2c1c34	0.0	0.0	1.0	0.005278437582475587	0.0	0.0	0.0	0.0	0.0	0.0	0.0	0.0	0.0	0.0
c1ccc2c(c1)sc1ccccc12	0.0	0.0	3.0	0.015835312747426764	1.0	0.02603488674824265	0.0	0.0	0.0	0.0	0.0	0.0	0.0	0.0
c1ccc2c(c1)sc1c(-c3ccc4c5ccccc5c5ccccc5c4c3)cccc12	0.0	0.0	1.0	0.005278437582475587	0.0	0.0	0.0	0.0	0.0	0.0	0.0	0.0	0.0	0.0
S=C(Nc1ccccc1)SSC(=S)Nc1ccccc1	0.0	0.0	1.0	0.005278437582475587	0.0	0.0	1.0	0.030193236714975844	1.0	0.07524454477050413	0.0	0.0	0.0	0.0
c1ccc2c(c1)cc1ccc3ccc(OC4CCCCO4)c4ccc2c1c34	0.0	0.0	2.0	0.010556875164951175	0.0	0.0	0.0	0.0	0.0	0.0	0.0	0.0	0.0	0.0
c1ccc2c(c1)oc1ccccc12	0.0	0.0	15.0	0.0791765637371338	2.0	0.0520697734964853	0.0	0.0	0.0	0.0	0.0	0.0	0.0	0.0
c1ccc2c(c1)oc1ccc(-c3nccs3)cc12	0.0	0.0	1.0	0.005278437582475587	0.0	0.0	0.0	0.0	0.0	0.0	0.0	0.0	0.0	0.0
S=C(Oc1ccccc1)c1ccccc1	0.0	0.0	1.0	0.005278437582475587	0.0	0.0	0.0	0.0	0.0	0.0	0.0	0.0	0.0	0.0
c1c[nH]c(C2NCCO2)n1	0.0	0.0	2.0	0.010556875164951175	0.0	0.0	0.0	0.0	0.0	0.0	0.0	0.0	0.0	0.0
c1c[nH]c(-c2nncs2)n1	0.0	0.0	1.0	0.005278437582475587	1.0	0.02603488674824265	0.0	0.0	1.0	0.07524454477050413	0.0	0.0	1.0	0.06887052341597796
S=C(SCc1ccccc1)SCc1ccccc1	0.0	0.0	1.0	0.005278437582475587	0.0	0.0	0.0	0.0	0.0	0.0	0.0	0.0	0.0	0.0
S=C(SCc1ccccc1)n1cccc1	0.0	0.0	1.0	0.005278437582475587	0.0	0.0	0.0	0.0	0.0	0.0	0.0	0.0	0.0	0.0
c1c[nH+]cc(-n2ncc3c2C2CC2C3)n1	0.0	0.0	1.0	0.005278437582475587	0.0	0.0	0.0	0.0	0.0	0.0	0.0	0.0	0.0	0.0
S=C(SN1CCOCC1)N1CCOCC1	0.0	0.0	0.0	0.0	1.0	0.02603488674824265	1.0	0.030193236714975844	0.0	0.0	0.0	0.0	0.0	0.0
S=C(SSC(=S)N(Cc1ccccc1)Cc1ccccc1)N(Cc1ccccc1)Cc1ccccc1	0.0	0.0	1.0	0.005278437582475587	1.0	0.02603488674824265	1.0	0.030193236714975844	0.0	0.0	0.0	0.0	0.0	0.0
c1ccc2c(c1)oc1c(-c3ccc(Nc4ccc(-c5cccc6c5oc5ccccc56)cc4)cc3)cccc12	0.0	0.0	1.0	0.005278437582475587	0.0	0.0	0.0	0.0	0.0	0.0	0.0	0.0	0.0	0.0
S=C(SSCCCCCCSSC(=S)N(Cc1ccccc1)Cc1ccccc1)N(Cc1ccccc1)Cc1ccccc1	0.0	0.0	1.0	0.005278437582475587	0.0	0.0	0.0	0.0	0.0	0.0	0.0	0.0	0.0	0.0
c1ccc2c3c([nH]c2c1)CCCC3	0.0	0.0	1.0	0.005278437582475587	0.0	0.0	0.0	0.0	0.0	0.0	0.0	0.0	0.0	0.0
c1ccc2c3c([nH]c2c1)CNCC3	0.0	0.0	7.0	0.03694906307732911	0.0	0.0	0.0	0.0	0.0	0.0	0.0	0.0	0.0	0.0
c1ccc2c3c([nH]c2c1)COCC3	0.0	0.0	17.0	0.08973343890208497	1.0	0.02603488674824265	1.0	0.030193236714975844	0.0	0.0	1.0	0.3134796238244514	0.0	0.0
c1ccc2c(c1)ccc1c2ccc2ccc3ccccc3c21	0.0	0.0	1.0	0.005278437582475587	0.0	0.0	0.0	0.0	0.0	0.0	0.0	0.0	0.0	0.0
c1ccc2c(c1)cc1c3c2ccc2cccc(c23)C2NC12	0.0	0.0	2.0	0.010556875164951175	0.0	0.0	0.0	0.0	0.0	0.0	0.0	0.0	0.0	0.0
c1ccc2c(c1)cc1c3c2ccc2cccc(c23)C2OC12	0.0	0.0	2.0	0.010556875164951175	0.0	0.0	0.0	0.0	0.0	0.0	0.0	0.0	0.0	0.0
c1cc(-c2ccc(OCC34CCC(CC3)CC4)nc2)c2cn[nH]c2n1	0.0	0.0	2.0	0.010556875164951175	0.0	0.0	0.0	0.0	0.0	0.0	0.0	0.0	0.0	0.0
O=c1oc2ccccc2cc1C1CCc2ccccc2C1	0.0	0.0	2.0	0.010556875164951175	0.0	0.0	0.0	0.0	0.0	0.0	0.0	0.0	0.0	0.0
c1ccc2c3c4c(ccc5cccc(c54)C4OC34)cc2c1	0.0	0.0	2.0	0.010556875164951175	0.0	0.0	0.0	0.0	0.0	0.0	0.0	0.0	0.0	0.0
c1ccc2c3c4c(cc5ccccc5c4cc2c1)C1OC31	0.0	0.0	2.0	0.010556875164951175	0.0	0.0	0.0	0.0	0.0	0.0	0.0	0.0	0.0	0.0
O=c1occ(CN2CCN(c3ccc4c(=O)cc5n(c4c3)CS5)CC2)o1	0.0	0.0	2.0	0.010556875164951175	0.0	0.0	0.0	0.0	0.0	0.0	0.0	0.0	0.0	0.0
O=c1occc2cc3ccccc3cc12	0.0	0.0	1.0	0.005278437582475587	0.0	0.0	0.0	0.0	0.0	0.0	0.0	0.0	0.0	0.0
O=c1occo1	0.0	0.0	1.0	0.005278437582475587	1.0	0.02603488674824265	0.0	0.0	1.0	0.07524454477050413	0.0	0.0	0.0	0.0
c1ccc2c3c4c(cc5ccccc5c4cc2c1)C1=C3CCCC1	0.0	0.0	1.0	0.005278437582475587	0.0	0.0	0.0	0.0	0.0	0.0	0.0	0.0	0.0	0.0
c1ccc2c(c1)cc1c3c2ccc2cccc(c23)CC1	0.0	0.0	2.0	0.010556875164951175	0.0	0.0	0.0	0.0	0.0	0.0	0.0	0.0	0.0	0.0
c1cc(-c2cc3ccc(C4=NCCN4)cc3[nH]2)ccc1C1=NCCN1	0.0	0.0	1.0	0.005278437582475587	0.0	0.0	0.0	0.0	0.0	0.0	0.0	0.0	0.0	0.0
c1ccc2c3c(ccc2c1)OCOc1ccc2ccccc2c1-3	0.0	0.0	3.0	0.015835312747426764	0.0	0.0	0.0	0.0	0.0	0.0	0.0	0.0	0.0	0.0
c1cc(-c2cc3cc(C4CCNCC4)ccc3[nH]2)ccn1	0.0	0.0	3.0	0.015835312747426764	0.0	0.0	0.0	0.0	0.0	0.0	0.0	0.0	0.0	0.0
c1cc(-c2cc3[nH]nc(NC4CCNCC4)c3cc2C2CC2)ccn1	0.0	0.0	1.0	0.005278437582475587	0.0	0.0	0.0	0.0	0.0	0.0	0.0	0.0	0.0	0.0
c1ccc2c3c(ccc2c1)OC1OOC31	0.0	0.0	1.0	0.005278437582475587	0.0	0.0	0.0	0.0	0.0	0.0	0.0	0.0	0.0	0.0
c1ccc2c3c(ccc2c1)N=Nc1ccc(-c2ccc4c(c2)O[Cu]Oc2c(ccc5ccccc25)N=N4)cc1O[Cu]O3	0.0	0.0	1.0	0.005278437582475587	0.0	0.0	0.0	0.0	0.0	0.0	0.0	0.0	0.0	0.0
c1ccc2c3c(ccc2c1)Cc1c(ccc2ccccc12)C3	0.0	0.0	1.0	0.005278437582475587	0.0	0.0	0.0	0.0	0.0	0.0	0.0	0.0	0.0	0.0
c1ccc2c3c(ccc2c1)CCC1OC31	0.0	0.0	4.0	0.02111375032990235	0.0	0.0	0.0	0.0	0.0	0.0	0.0	0.0	0.0	0.0
c1ccc2c3c(ccc2c1)-c1cccc2cccc-3c12	0.0	0.0	5.0	0.026392187912377938	0.0	0.0	0.0	0.0	0.0	0.0	0.0	0.0	0.0	0.0
c1ccc2c(c1)ncn2CN1CCCCC1	0.0	0.0	0.0	0.0	0.0	0.0	1.0	0.030193236714975844	0.0	0.0	0.0	0.0	0.0	0.0
c1c[nH+]cc(-c2ccc[nH+]c2)c1	0.0	0.0	1.0	0.005278437582475587	0.0	0.0	0.0	0.0	0.0	0.0	0.0	0.0	0.0	0.0
S=C(SSSSC(=S)N1CCCCC1)N1CCCCC1	0.0	0.0	1.0	0.005278437582475587	1.0	0.02603488674824265	0.0	0.0	0.0	0.0	0.0	0.0	0.0	0.0
c1ccc2c(c1)ccc1ccc3c(ccc4ccc5c(c43)O5)c12	0.0	0.0	1.0	0.005278437582475587	0.0	0.0	0.0	0.0	0.0	0.0	0.0	0.0	0.0	0.0
c1ccc2c(c1)ccc1cccnc12	0.0	0.0	9.0	0.047505938242280284	1.0	0.02603488674824265	1.0	0.030193236714975844	0.0	0.0	0.0	0.0	0.0	0.0
c1ccc2c(c1)ccc1ccccc12	0.0	0.0	42.0	0.22169437846397466	1.0	0.02603488674824265	0.0	0.0	0.0	0.0	0.0	0.0	0.0	0.0
c1ccc2c(c1)ccc1ccc3sccc3c12	0.0	0.0	1.0	0.005278437582475587	0.0	0.0	0.0	0.0	0.0	0.0	0.0	0.0	0.0	0.0
c1ccc2c(c1)ccc1ccc3ncoc3c12	0.0	0.0	1.0	0.005278437582475587	0.0	0.0	0.0	0.0	0.0	0.0	0.0	0.0	0.0	0.0
c1ccc2c(c1)ccc1ccc3nc[nH]c3c12	0.0	0.0	1.0	0.005278437582475587	0.0	0.0	0.0	0.0	0.0	0.0	0.0	0.0	0.0	0.0
c1ccc2c(c1)cc1ccc3cccc4c5ccccc5c2c1c34	0.0	0.0	1.0	0.005278437582475587	0.0	0.0	0.0	0.0	0.0	0.0	0.0	0.0	0.0	0.0
c1ccc2c(c1)ccc1ccc3ccsc3c12	0.0	0.0	1.0	0.005278437582475587	0.0	0.0	0.0	0.0	0.0	0.0	0.0	0.0	0.0	0.0
c1ccc2c(c1)ccc1ccc3cc[nH]c3c12	0.0	0.0	1.0	0.005278437582475587	0.0	0.0	0.0	0.0	0.0	0.0	0.0	0.0	0.0	0.0
c1c[n+](C23CC4CC(CC(C4)C2)C3)cn1C12CC3CC(CC(C3)C1)C2	0.0	0.0	1.0	0.005278437582475587	0.0	0.0	0.0	0.0	0.0	0.0	0.0	0.0	0.0	0.0
c1c2c(cc3c1OCO3)CNCC2	0.0	0.0	0.0	0.0	1.0	0.02603488674824265	0.0	0.0	0.0	0.0	0.0	0.0	0.0	0.0
S=P1(OP2(=S)OCCCO2)OCCCO1	0.0	0.0	1.0	0.005278437582475587	0.0	0.0	1.0	0.030193236714975844	0.0	0.0	0.0	0.0	0.0	0.0
c1ccc2c(c1)ccc1ccc3c(c12)OCO3	0.0	0.0	8.0	0.0422275006598047	0.0	0.0	0.0	0.0	1.0	0.07524454477050413	0.0	0.0	1.0	0.06887052341597796
S=c1[nH][nH]c(=S)s1	0.0	0.0	1.0	0.005278437582475587	0.0	0.0	1.0	0.030193236714975844	1.0	0.07524454477050413	0.0	0.0	0.0	0.0
S=c1[nH]c(=S)[nH]c(=S)[nH]1	0.0	0.0	1.0	0.005278437582475587	1.0	0.02603488674824265	1.0	0.030193236714975844	0.0	0.0	0.0	0.0	0.0	0.0
c1ccc2c(c1)ccc1ccc3c(c12)CCN3	0.0	0.0	2.0	0.010556875164951175	0.0	0.0	0.0	0.0	0.0	0.0	0.0	0.0	0.0	0.0
O=c1ccnc(NC2CCN(c3nc4ccccc4n3Cc3ccccc3)CC2)[nH]1	0.0	0.0	1.0	0.005278437582475587	0.0	0.0	0.0	0.0	0.0	0.0	0.0	0.0	0.0	0.0
c1ccc2c(c1)cc1ccc3cccc4ccc2c1c34	0.0	0.0	54.0	0.2850356294536817	1.0	0.02603488674824265	1.0	0.030193236714975844	2.0	0.15048908954100826	1.0	0.3134796238244514	1.0	0.06887052341597796
c1ccc2c(c1)cc1ccc3cccc4ncc2c1c34	0.0	0.0	1.0	0.005278437582475587	0.0	0.0	0.0	0.0	0.0	0.0	0.0	0.0	0.0	0.0
S=c1[nH]c2nc(C3CC3)ncc2s1	0.0	0.0	1.0	0.005278437582475587	0.0	0.0	0.0	0.0	0.0	0.0	0.0	0.0	0.0	0.0
c1ccc2c(c1)ccc1ccc3c(c12)CCC3	0.0	0.0	1.0	0.005278437582475587	0.0	0.0	0.0	0.0	0.0	0.0	0.0	0.0	0.0	0.0
c1c[nH+]c2c(c1)ccc1cc[nH]c12	0.0	0.0	1.0	0.005278437582475587	0.0	0.0	0.0	0.0	0.0	0.0	0.0	0.0	0.0	0.0
S=P(Oc1ccccc1)(Oc1ccccc1)Oc1ccccc1	0.0	0.0	3.0	0.015835312747426764	0.0	0.0	2.0	0.06038647342995169	2.0	0.15048908954100826	0.0	0.0	0.0	0.0
S=C(SSSSSSC(=S)N1CCCCC1)N1CCCCC1	0.0	0.0	1.0	0.005278437582475587	0.0	0.0	1.0	0.030193236714975844	0.0	0.0	0.0	0.0	0.0	0.0
c1ccc2c(c1)ccc1nc[nH]c12	0.0	0.0	1.0	0.005278437582475587	0.0	0.0	0.0	0.0	0.0	0.0	0.0	0.0	0.0	0.0
S=C(Sc1nc2ccccc2s1)N(Cc1ccccc1)Cc1ccccc1	0.0	0.0	1.0	0.005278437582475587	0.0	0.0	0.0	0.0	0.0	0.0	0.0	0.0	0.0	0.0
c1c[nH+]c[nH]1	0.0	0.0	4.0	0.02111375032990235	0.0	0.0	0.0	0.0	0.0	0.0	0.0	0.0	1.0	0.06887052341597796
c1ccc2c(c1)ncc1cnc3ccccc3c12	0.0	0.0	2.0	0.010556875164951175	0.0	0.0	0.0	0.0	0.0	0.0	0.0	0.0	0.0	0.0
c1ccc2c(c1)nc(OC1CCNC1)c1ccccc12	0.0	0.0	1.0	0.005278437582475587	0.0	0.0	0.0	0.0	0.0	0.0	0.0	0.0	0.0	0.0
c1ccc2c(c1)cnc1ccccc12	0.0	0.0	3.0	0.015835312747426764	0.0	0.0	0.0	0.0	0.0	0.0	0.0	0.0	0.0	0.0
c1ccc2c(c1)ccc[n+]2CCCCCCCCCC[n+]1cccc2ccccc21	0.0	0.0	1.0	0.005278437582475587	0.0	0.0	0.0	0.0	0.0	0.0	0.0	0.0	0.0	0.0
c1c[nH+]c2ccc3ccc4c(c3c2c1)O4	0.0	0.0	1.0	0.005278437582475587	0.0	0.0	0.0	0.0	0.0	0.0	0.0	0.0	0.0	0.0
c1ccc2c(c1)ccc1occc12	0.0	0.0	2.0	0.010556875164951175	1.0	0.02603488674824265	0.0	0.0	1.0	0.07524454477050413	0.0	0.0	0.0	0.0
c1ccc2c(c1)ccc1ncccc12	0.0	0.0	8.0	0.0422275006598047	1.0	0.02603488674824265	0.0	0.0	1.0	0.07524454477050413	0.0	0.0	0.0	0.0
c1c[nH+]c2ccc3c(c2c1)C1OC1CC3	0.0	0.0	2.0	0.010556875164951175	0.0	0.0	0.0	0.0	0.0	0.0	0.0	0.0	0.0	0.0
S=P(NCC[NH+]1Cc2c(ccc3c2OCO3)C2CCc3cc4c(cc3C21)OCO4)(NCC[NH+]1Cc2c(ccc3c2OCO3)C2CCc3cc4c(cc3C21)OCO4)NCC[NH+]1Cc2c(ccc3c2OCO3)C2CCc3cc4c(cc3C21)OCO4	0.0	0.0	1.0	0.005278437582475587	0.0	0.0	0.0	0.0	0.0	0.0	0.0	0.0	0.0	0.0
S=C1NCCS1	0.0	0.0	1.0	0.005278437582475587	0.0	0.0	1.0	0.030193236714975844	1.0	0.07524454477050413	0.0	0.0	0.0	0.0
c1ccc2c(c1)ccc1nc3ccc4ccccc4c3cc12	0.0	0.0	2.0	0.010556875164951175	1.0	0.02603488674824265	0.0	0.0	0.0	0.0	0.0	0.0	0.0	0.0
c1ccc2c(c1)ccc1nc3ccc4c(c3cc12)CCCC4	0.0	0.0	1.0	0.005278437582475587	0.0	0.0	0.0	0.0	0.0	0.0	0.0	0.0	0.0	0.0
S=C1NCNN1CC(Cc1ccccc1)C1CC1	0.0	0.0	1.0	0.005278437582475587	0.0	0.0	0.0	0.0	0.0	0.0	0.0	0.0	0.0	0.0
c1ccc2c(c1)ccc1nc3ccc4c(c3cc12)C1OC1CC4	0.0	0.0	4.0	0.02111375032990235	0.0	0.0	0.0	0.0	0.0	0.0	0.0	0.0	0.0	0.0
c1ccc2c(c1)ccc1nc3c4c(ccc3cc12)CCC1OC41	0.0	0.0	5.0	0.026392187912377938	0.0	0.0	0.0	0.0	0.0	0.0	0.0	0.0	0.0	0.0
S=C1[N]C(=S)[N]C(=S)[N]1	0.0	0.0	1.0	0.005278437582475587	1.0	0.02603488674824265	0.0	0.0	0.0	0.0	0.0	0.0	0.0	0.0
S=P(N1CC1)(N1CC1)N1CC1	0.0	0.0	1.0	0.005278437582475587	1.0	0.02603488674824265	0.0	0.0	1.0	0.07524454477050413	1.0	0.3134796238244514	1.0	0.06887052341597796
c1ccc2c(c1)ccc1nc3c(ccc4ccccc43)cc12	0.0	0.0	1.0	0.005278437582475587	1.0	0.02603488674824265	0.0	0.0	0.0	0.0	0.0	0.0	0.0	0.0
S=c1[nH]c2ccccc2[nH]1	0.0	0.0	2.0	0.010556875164951175	2.0	0.0520697734964853	2.0	0.06038647342995169	0.0	0.0	0.0	0.0	1.0	0.06887052341597796
c1ccc(Nc2nccc(Nc3ccc4c[nH]nc4c3)n2)cc1	0.0	0.0	1.0	0.005278437582475587	0.0	0.0	0.0	0.0	0.0	0.0	0.0	0.0	0.0	0.0
O=c1ccn2ncnc2[nH]1	0.0	0.0	1.0	0.005278437582475587	0.0	0.0	1.0	0.030193236714975844	1.0	0.07524454477050413	0.0	0.0	0.0	0.0
O=c1[nH]c2ccccc2n1CCCN1CCC(n2c(=O)[nH]c3ccccc32)CC1	0.0	0.0	1.0	0.005278437582475587	0.0	0.0	0.0	0.0	0.0	0.0	0.0	0.0	0.0	0.0
O=c1[nH]c(=O)n(CC2CO2)c(=O)n1CC1CO1	0.0	0.0	2.0	0.010556875164951175	0.0	0.0	0.0	0.0	0.0	0.0	0.0	0.0	0.0	0.0
O=c1[nH]c(Cc2ccccc2)nc2sccc12	0.0	0.0	2.0	0.010556875164951175	0.0	0.0	0.0	0.0	0.0	0.0	0.0	0.0	0.0	0.0
c1nc2c(s1)CCNCC2	0.0	0.0	1.0	0.005278437582475587	0.0	0.0	0.0	0.0	0.0	0.0	0.0	0.0	0.0	0.0
O=c1[nH]c2c3cc4c(cc3ccc2c2ccccc12)OCO4	0.0	0.0	1.0	0.005278437582475587	0.0	0.0	0.0	0.0	0.0	0.0	0.0	0.0	0.0	0.0
O=c1[nH]c2ccc(-n3ccnc3)cc2[nH]c1=O	0.0	0.0	1.0	0.005278437582475587	0.0	0.0	0.0	0.0	0.0	0.0	0.0	0.0	0.0	0.0
c1nc2c(s1)CCCC2	0.0	0.0	2.0	0.010556875164951175	0.0	0.0	0.0	0.0	0.0	0.0	0.0	0.0	0.0	0.0
c1nc2c(s1)CCC1NCCCC21	0.0	0.0	2.0	0.010556875164951175	0.0	0.0	0.0	0.0	0.0	0.0	0.0	0.0	0.0	0.0
c1nc2c(o1)CCCCCCCCCC2	0.0	0.0	1.0	0.005278437582475587	0.0	0.0	0.0	0.0	0.0	0.0	0.0	0.0	0.0	0.0
c1nc2c([nH]1)CNCC2	0.0	0.0	0.0	0.0	1.0	0.02603488674824265	0.0	0.0	0.0	0.0	0.0	0.0	0.0	0.0
O=c1[nH]c2ccccc2c2ccccc12	0.0	0.0	1.0	0.005278437582475587	0.0	0.0	0.0	0.0	0.0	0.0	0.0	0.0	0.0	0.0
O=c1[nH]c2ccccc2n1C1CCNCC1	0.0	0.0	1.0	0.005278437582475587	1.0	0.02603488674824265	1.0	0.030193236714975844	0.0	0.0	0.0	0.0	0.0	0.0
O=c1[nH]c2ccccc2n1CCCN1CCN(C(c2ccccc2)c2ccccc2)CC1	0.0	0.0	1.0	0.005278437582475587	0.0	0.0	0.0	0.0	0.0	0.0	0.0	0.0	0.0	0.0
c1ncc2c(-c3ccc(OCC45CCC(CC4)CC5)cc3)ccn2n1	0.0	0.0	1.0	0.005278437582475587	0.0	0.0	0.0	0.0	0.0	0.0	0.0	0.0	0.0	0.0
c1nc2c(Nc3cn[nH]c3)nc(N3CCCC3)nc2[nH]1	0.0	0.0	1.0	0.005278437582475587	0.0	0.0	0.0	0.0	0.0	0.0	0.0	0.0	0.0	0.0
c1nc2c(N3CCNCC3)nc(N3CCCC3)nc2n1CCCN1CCNCC1	0.0	0.0	1.0	0.005278437582475587	0.0	0.0	0.0	0.0	0.0	0.0	0.0	0.0	0.0	0.0
c1nc(Sc2cnc[nH]2)c2nc[nH]c2n1	0.0	0.0	1.0	0.005278437582475587	1.0	0.02603488674824265	0.0	0.0	1.0	0.07524454477050413	1.0	0.3134796238244514	1.0	0.06887052341597796
c1nc(NC2CCCCO2)c2nc[nH]c2n1	0.0	0.0	4.0	0.02111375032990235	0.0	0.0	0.0	0.0	0.0	0.0	0.0	0.0	0.0	0.0
c1nc(N2CCNCC2)c2ncn(CCCN3CCNCC3)c2n1	0.0	0.0	2.0	0.010556875164951175	0.0	0.0	0.0	0.0	0.0	0.0	0.0	0.0	0.0	0.0
c1nc(N2CCNCC2)c2ncn(CCCN3CCCC3)c2n1	0.0	0.0	1.0	0.005278437582475587	0.0	0.0	0.0	0.0	0.0	0.0	0.0	0.0	0.0	0.0
O=c1[nH]c2cnc3cc(-c4cnoc4)ccc3c2n1Cc1ccccn1	0.0	0.0	1.0	0.005278437582475587	0.0	0.0	0.0	0.0	0.0	0.0	0.0	0.0	0.0	0.0
O=c1[nH]c2cscc2c(=O)n1-c1cccc(OCc2ccccc2)c1	0.0	0.0	1.0	0.005278437582475587	0.0	0.0	0.0	0.0	0.0	0.0	0.0	0.0	0.0	0.0
O=c1[nH]c2nccc(N3CCCCC3)c2n1Cc1ccccc1	0.0	0.0	1.0	0.005278437582475587	0.0	0.0	0.0	0.0	0.0	0.0	0.0	0.0	0.0	0.0
c1nc(N2CCNCC2)c2ccc(OCCCN3CCCC3)cc2n1	0.0	0.0	4.0	0.02111375032990235	0.0	0.0	0.0	0.0	0.0	0.0	0.0	0.0	0.0	0.0
O=c1[nH]cc(-c2c[nH]c3ccccc23)c2ccccc12	0.0	0.0	1.0	0.005278437582475587	0.0	0.0	0.0	0.0	0.0	0.0	0.0	0.0	0.0	0.0
O=c1[nH]c(=O)n(CC2CO2)c(=O)[nH]1	0.0	0.0	1.0	0.005278437582475587	0.0	0.0	0.0	0.0	0.0	0.0	0.0	0.0	0.0	0.0
c1nc2c[nH+]cnc2[nH]1	0.0	0.0	1.0	0.005278437582475587	0.0	0.0	0.0	0.0	0.0	0.0	0.0	0.0	0.0	0.0
c1nc2c[nH]cnc-2n1	0.0	0.0	3.0	0.015835312747426764	0.0	0.0	0.0	0.0	0.0	0.0	0.0	0.0	0.0	0.0
O=c1[nH]c(=O)c2nc[nH]c2[nH]1	0.0	0.0	1.0	0.005278437582475587	0.0	0.0	0.0	0.0	0.0	0.0	0.0	0.0	0.0	0.0
O=[PH]1Oc2ccccc2-c2ccccc21	0.0	0.0	2.0	0.010556875164951175	1.0	0.02603488674824265	0.0	0.0	0.0	0.0	0.0	0.0	0.0	0.0
O=[PH]1Oc2ccccc2Cc2ccccc2O1	0.0	0.0	1.0	0.005278437582475587	1.0	0.02603488674824265	1.0	0.030193236714975844	0.0	0.0	0.0	0.0	0.0	0.0
O=[n+]1cc[nH]c2ccccc21	0.0	0.0	1.0	0.005278437582475587	0.0	0.0	0.0	0.0	0.0	0.0	0.0	0.0	0.0	0.0
O=c1[nH][nH]c(=O)c2ccccc12	0.0	0.0	3.0	0.015835312747426764	0.0	0.0	0.0	0.0	0.0	0.0	0.0	0.0	1.0	0.06887052341597796
O=c1[nH][nH]c2ccccc12	0.0	0.0	1.0	0.005278437582475587	0.0	0.0	0.0	0.0	0.0	0.0	0.0	0.0	0.0	0.0
c1ncc2[nH]ccc2n1	0.0	0.0	1.0	0.005278437582475587	0.0	0.0	0.0	0.0	0.0	0.0	0.0	0.0	0.0	0.0
O=c1[nH][nH]nc2c3ccccc3nc1-2	0.0	0.0	1.0	0.005278437582475587	0.0	0.0	0.0	0.0	0.0	0.0	0.0	0.0	0.0	0.0
O=c1[nH]c(-c2cccc(S(=O)(=O)N3CCNCC3)c2)nc2cn[nH]c12	0.0	0.0	1.0	0.005278437582475587	0.0	0.0	0.0	0.0	0.0	0.0	0.0	0.0	0.0	0.0
O=c1[nH]c(-c2ccccc2)nc2nn[nH]c12	0.0	0.0	1.0	0.005278437582475587	0.0	0.0	0.0	0.0	0.0	0.0	0.0	0.0	0.0	0.0
c1ncc(NC2=NCCN2)cn1	0.0	0.0	1.0	0.005278437582475587	0.0	0.0	0.0	0.0	0.0	0.0	0.0	0.0	0.0	0.0
c1ncc(C[n+]2ccsc2)cn1	0.0	0.0	2.0	0.010556875164951175	1.0	0.02603488674824265	0.0	0.0	0.0	0.0	0.0	0.0	0.0	0.0
c1ncc(C2CC2)cc1OCC1CCCN1	0.0	0.0	1.0	0.005278437582475587	0.0	0.0	0.0	0.0	0.0	0.0	0.0	0.0	0.0	0.0
O=c1[nH]c(=O)c2[nH]c(=O)[nH]c2[nH]1	0.0	0.0	0.0	0.0	5.0	0.1301744337412132	0.0	0.0	0.0	0.0	0.0	0.0	0.0	0.0
c1ncc(-c2nc(N3CCCCC3)no2)s1	0.0	0.0	2.0	0.010556875164951175	0.0	0.0	0.0	0.0	0.0	0.0	0.0	0.0	0.0	0.0
O=c1[nH]c(=O)c2c(cc(N3CCCCC3)n2Cc2ccccc2)[nH]1	0.0	0.0	1.0	0.005278437582475587	0.0	0.0	0.0	0.0	0.0	0.0	0.0	0.0	0.0	0.0
c1ncc(-c2cncs2)o1	0.0	0.0	2.0	0.010556875164951175	0.0	0.0	0.0	0.0	0.0	0.0	0.0	0.0	0.0	0.0
c1nc2nncc-2c[nH]1	0.0	0.0	1.0	0.005278437582475587	0.0	0.0	0.0	0.0	0.0	0.0	0.0	0.0	0.0	0.0
O=c1[nH]c(=O)c2c(ncn2CC2OCCO2)[nH]1	0.0	0.0	1.0	0.005278437582475587	0.0	0.0	0.0	0.0	0.0	0.0	0.0	0.0	0.0	0.0
c1nc2nc[nH+]cc2[nH]1	0.0	0.0	2.0	0.010556875164951175	0.0	0.0	0.0	0.0	0.0	0.0	0.0	0.0	0.0	0.0
O=c1[nH]c(=O)c2cc3c(=O)c4ccccc4c(=O)c3cc12	0.0	0.0	2.0	0.010556875164951175	2.0	0.0520697734964853	0.0	0.0	0.0	0.0	0.0	0.0	0.0	0.0
O=c1[nH]c(=O)c2ccc3c4ccccc4sc4ccc1c2c43	0.0	0.0	1.0	0.005278437582475587	0.0	0.0	0.0	0.0	0.0	0.0	0.0	0.0	0.0	0.0
c1nc2ccc(-c3ccc4c(c3)[nH]c3ccc(C5CCNCC5)cc34)cn2n1	0.0	0.0	3.0	0.015835312747426764	0.0	0.0	0.0	0.0	0.0	0.0	0.0	0.0	0.0	0.0
O=c1[nH]c(=O)c2ccccc2o1	0.0	0.0	1.0	0.005278437582475587	0.0	0.0	0.0	0.0	0.0	0.0	0.0	0.0	0.0	0.0
O=c1[nH]cc(OCC2CO2)c2ccccc12	0.0	0.0	1.0	0.005278437582475587	0.0	0.0	0.0	0.0	0.0	0.0	0.0	0.0	0.0	0.0
c1nc(N2CCNCC2)c2ccc(OC3CCCC3)cc2n1	0.0	0.0	4.0	0.02111375032990235	0.0	0.0	0.0	0.0	0.0	0.0	0.0	0.0	0.0	0.0
O=c1[nH]cccc1-c1cn(Cc2ccc3nc[nH]c(=O)c3c2)c2ccc3ccoc3c12	0.0	0.0	2.0	0.010556875164951175	0.0	0.0	0.0	0.0	0.0	0.0	0.0	0.0	0.0	0.0
c1csc(-c2nncs2)c1	0.0	0.0	1.0	0.005278437582475587	0.0	0.0	0.0	0.0	0.0	0.0	0.0	0.0	0.0	0.0
c1csc(-c2nc(N3CCOCC3)c3ccccc3n2)c1	0.0	0.0	2.0	0.010556875164951175	0.0	0.0	0.0	0.0	0.0	0.0	0.0	0.0	0.0	0.0
c1csc(-c2cscn2)c1	0.0	0.0	5.0	0.026392187912377938	0.0	0.0	0.0	0.0	0.0	0.0	0.0	0.0	0.0	0.0
c1coc(CSSCc2ccco2)c1	0.0	0.0	1.0	0.005278437582475587	0.0	0.0	0.0	0.0	0.0	0.0	0.0	0.0	0.0	0.0
c1coc(-c2nncs2)c1	0.0	0.0	1.0	0.005278437582475587	0.0	0.0	0.0	0.0	0.0	0.0	0.0	0.0	0.0	0.0
c1coc(-c2ncon2)c1	0.0	0.0	1.0	0.005278437582475587	0.0	0.0	0.0	0.0	0.0	0.0	0.0	0.0	0.0	0.0
O=c1c(-c2ccccc2)coc2cc(OC3CCCCO3)ccc12	0.0	0.0	0.0	0.0	0.0	0.0	0.0	0.0	0.0	0.0	0.0	0.0	1.0	0.06887052341597796
c1coc(-c2ncncn2)c1	0.0	0.0	2.0	0.010556875164951175	0.0	0.0	0.0	0.0	0.0	0.0	0.0	0.0	0.0	0.0
c1coc(-c2nccc3c2[nH]c2ccccc23)c1	0.0	0.0	1.0	0.005278437582475587	0.0	0.0	0.0	0.0	0.0	0.0	0.0	0.0	0.0	0.0
c1coc(-c2cscn2)c1	0.0	0.0	8.0	0.0422275006598047	0.0	0.0	0.0	0.0	1.0	0.07524454477050413	0.0	0.0	1.0	0.06887052341597796
O=c1c(-c2ccccc2)coc2ccccc12	0.0	0.0	5.0	0.026392187912377938	0.0	0.0	0.0	0.0	0.0	0.0	0.0	0.0	1.0	0.06887052341597796
c1coc(-c2[nH]ccc3c4ccccc4nc2-3)c1	0.0	0.0	1.0	0.005278437582475587	0.0	0.0	0.0	0.0	0.0	0.0	0.0	0.0	0.0	0.0
O=c1c(-c2nnn[nH]2)cnc2ccccn12	0.0	0.0	1.0	0.005278437582475587	0.0	0.0	0.0	0.0	0.0	0.0	0.0	0.0	0.0	0.0
O=c1c(=O)c2c3ccccc3cc3ccc4cccc1c4c32	0.0	0.0	1.0	0.005278437582475587	0.0	0.0	0.0	0.0	0.0	0.0	0.0	0.0	0.0	0.0
O=c1c(=O)c2cc3ccccc3c3ccc4cccc1c4c23	0.0	0.0	1.0	0.005278437582475587	0.0	0.0	0.0	0.0	0.0	0.0	0.0	0.0	0.0	0.0
c1cnnc(-n2cccn2)c1	0.0	0.0	1.0	0.005278437582475587	0.0	0.0	0.0	0.0	0.0	0.0	0.0	0.0	0.0	0.0
O=c1c(=O)c2cccc3ccc4cccc1c4c32	0.0	0.0	4.0	0.02111375032990235	0.0	0.0	0.0	0.0	0.0	0.0	0.0	0.0	0.0	0.0
c1cnn(CC2CCCCO2)c1	0.0	0.0	1.0	0.005278437582475587	0.0	0.0	0.0	0.0	0.0	0.0	0.0	0.0	0.0	0.0
c1cnn(C2CCOCC2)c1	0.0	0.0	1.0	0.005278437582475587	0.0	0.0	0.0	0.0	0.0	0.0	0.0	0.0	0.0	0.0
O=c1c(C2CCCc3ccccc32)coc2ccccc12	0.0	0.0	1.0	0.005278437582475587	0.0	0.0	0.0	0.0	0.0	0.0	0.0	0.0	0.0	0.0
c1cnn(C2CCNCC2)c1	0.0	0.0	2.0	0.010556875164951175	0.0	0.0	0.0	0.0	0.0	0.0	0.0	0.0	0.0	0.0
c1cnn(C2CCCCC2)c1	0.0	0.0	1.0	0.005278437582475587	0.0	0.0	0.0	0.0	0.0	0.0	0.0	0.0	0.0	0.0
c1cnn(-c2cncs2)c1	0.0	0.0	1.0	0.005278437582475587	0.0	0.0	0.0	0.0	0.0	0.0	0.0	0.0	0.0	0.0
c1cnn(-c2cnccn2)c1	0.0	0.0	1.0	0.005278437582475587	0.0	0.0	0.0	0.0	0.0	0.0	0.0	0.0	0.0	0.0
c1csc(-c2ncc3ccccc3n2)c1	0.0	0.0	3.0	0.015835312747426764	0.0	0.0	0.0	0.0	0.0	0.0	0.0	0.0	0.0	0.0
O=c1[nH]nnc2cncn12	0.0	0.0	1.0	0.005278437582475587	0.0	0.0	0.0	0.0	0.0	0.0	0.0	0.0	0.0	0.0
O=c1[nH]cccc1-c1cn(Cc2ccccc2)c2ccccc12	0.0	0.0	1.0	0.005278437582475587	0.0	0.0	0.0	0.0	0.0	0.0	0.0	0.0	0.0	0.0
c1csc(CCNC2CCc3ccccc3C2)c1	0.0	0.0	1.0	0.005278437582475587	0.0	0.0	0.0	0.0	0.0	0.0	0.0	0.0	0.0	0.0
O=c1[nH]cccc1N=Nc1cccc(Nc2ncnc(Nc3ccccc3)n2)c1	0.0	0.0	1.0	0.005278437582475587	0.0	0.0	0.0	0.0	0.0	0.0	0.0	0.0	0.0	0.0
c1nc(N2CCN(CC3CCCC3)CC2)c2ccc(OCCCN3CCCC3)cc2n1	0.0	0.0	1.0	0.005278437582475587	0.0	0.0	0.0	0.0	0.0	0.0	0.0	0.0	0.0	0.0
c1nc(N2CCN(C3CCCC3)CC2)c2ncn(CCCN3CCNCC3)c2n1	0.0	0.0	1.0	0.005278437582475587	0.0	0.0	0.0	0.0	0.0	0.0	0.0	0.0	0.0	0.0
O=c1[nH]cnc2[nH]cnc12	0.0	0.0	4.0	0.02111375032990235	0.0	0.0	0.0	0.0	0.0	0.0	0.0	0.0	1.0	0.06887052341597796
O=c1[nH]cnc2[nH]nnc12	0.0	0.0	1.0	0.005278437582475587	1.0	0.02603488674824265	0.0	0.0	0.0	0.0	0.0	0.0	0.0	0.0
O=c1[nH]cnc2c1ncn2C1CC2O[PH](=O)OCC2O1	0.0	0.0	1.0	0.005278437582475587	0.0	0.0	0.0	0.0	0.0	0.0	0.0	0.0	0.0	0.0
O=c1[nH]cnc2c1ncn2C1CCCO1	0.0	0.0	7.0	0.03694906307732911	2.0	0.0520697734964853	1.0	0.030193236714975844	0.0	0.0	0.0	0.0	1.0	0.06887052341597796
O=c1[nH]cnc2cc(-c3ccccc3)sc12	0.0	0.0	3.0	0.015835312747426764	0.0	0.0	0.0	0.0	0.0	0.0	0.0	0.0	0.0	0.0
c1nc(N2CCN(C3CCCC3)CC2)c2ncn(CCCN3CCCC3)c2n1	0.0	0.0	1.0	0.005278437582475587	0.0	0.0	0.0	0.0	0.0	0.0	0.0	0.0	0.0	0.0
O=c1[nH]cnc2nc[nH]c12	0.0	0.0	0.0	0.0	1.0	0.02603488674824265	0.0	0.0	0.0	0.0	0.0	0.0	0.0	0.0
c1nc(N2CCN(C3CCCC3)CC2)c2ccc(OCCCN3CCCC3)cc2n1	0.0	0.0	2.0	0.010556875164951175	0.0	0.0	0.0	0.0	0.0	0.0	0.0	0.0	0.0	0.0
c1nc(N2CCCCC2)c2ncnc(N3CCCCC3)c2n1	0.0	0.0	1.0	0.005278437582475587	0.0	0.0	0.0	0.0	0.0	0.0	0.0	0.0	0.0	0.0
O=c1[nH]nc2c3c(cccc13)NC(c1ccccc1)C2c1ncn[nH]1	0.0	0.0	1.0	0.005278437582475587	0.0	0.0	0.0	0.0	0.0	0.0	0.0	0.0	0.0	0.0
O=c1[nH]ncc2ccccc12	0.0	0.0	1.0	0.005278437582475587	0.0	0.0	0.0	0.0	0.0	0.0	0.0	0.0	0.0	0.0
c1nc(N2CCCCC2)c2ccc(OC3CCCC3)cc2n1	0.0	0.0	1.0	0.005278437582475587	0.0	0.0	0.0	0.0	0.0	0.0	0.0	0.0	0.0	0.0
c1nc(-c2ccc(OCC34CCC(CC3)CC4)cc2)c2cn[nH]c2n1	0.0	0.0	1.0	0.005278437582475587	0.0	0.0	0.0	0.0	0.0	0.0	0.0	0.0	0.0	0.0
c1n[nH]cc1B1OCCO1	0.0	0.0	1.0	0.005278437582475587	0.0	0.0	0.0	0.0	0.0	0.0	0.0	0.0	0.0	0.0
c1n[nH+]c2cc3c(cc2[nH+]1)CCC3	0.0	0.0	1.0	0.005278437582475587	0.0	0.0	0.0	0.0	0.0	0.0	0.0	0.0	0.0	0.0
c1csc(Cc2ccccc2OCC2CO2)c1	0.0	0.0	1.0	0.005278437582475587	0.0	0.0	0.0	0.0	0.0	0.0	0.0	0.0	0.0	0.0
O=c1[nH]ncn1-c1ccc(N2CCN(c3ccc(OCC4COC(Cn5cncn5)(c5ccccc5)O4)cc3)CC2)cn1	0.0	0.0	1.0	0.005278437582475587	0.0	0.0	0.0	0.0	0.0	0.0	0.0	0.0	0.0	0.0
O=c1[nH]ncn1-c1ccc(N2CCN(c3ccccc3)CC2)cc1	0.0	0.0	2.0	0.010556875164951175	3.0	0.07810466024472794	0.0	0.0	0.0	0.0	0.0	0.0	0.0	0.0
c1csc(COCCCCCCC2CO2)c1	0.0	0.0	1.0	0.005278437582475587	0.0	0.0	0.0	0.0	0.0	0.0	0.0	0.0	0.0	0.0
O=c1[nH]nnc2c1[nH]c1ccccc12	0.0	0.0	1.0	0.005278437582475587	0.0	0.0	0.0	0.0	0.0	0.0	0.0	0.0	0.0	0.0
c1ncc2[nH]cnc2n1	0.0	0.0	2.0	0.010556875164951175	0.0	0.0	1.0	0.030193236714975844	0.0	0.0	0.0	0.0	0.0	0.0
c1ncc2c(-c3ccc(OCC45CCC(CC4)CC5)cc3)n[nH]c2n1	0.0	0.0	2.0	0.010556875164951175	0.0	0.0	0.0	0.0	0.0	0.0	0.0	0.0	0.0	0.0
c1cncc([C]2CCCN2)c1	0.0	0.0	0.0	0.0	0.0	0.0	0.0	0.0	0.0	0.0	0.0	0.0	1.0	0.06887052341597796
c1ncnc(C2CCCCC2)n1	0.0	0.0	1.0	0.005278437582475587	0.0	0.0	0.0	0.0	0.0	0.0	0.0	0.0	0.0	0.0
O=S(=O)(c1ccc(Oc2ccncc2)cc1)N1CCSCC1	0.0	0.0	1.0	0.005278437582475587	0.0	0.0	0.0	0.0	0.0	0.0	0.0	0.0	0.0	0.0
O=S(=O)(c1ccc2ccccc2c1)c1ccc2ncncc2c1	0.0	0.0	1.0	0.005278437582475587	0.0	0.0	0.0	0.0	0.0	0.0	0.0	0.0	0.0	0.0
O=S(=O)(c1ccccc1)C1C=C(c2cscn2)Nc2ccccc21	0.0	0.0	1.0	0.005278437582475587	0.0	0.0	0.0	0.0	0.0	0.0	0.0	0.0	0.0	0.0
O=S(=O)(c1ccccc1)N1C2CCCC21	0.0	0.0	1.0	0.005278437582475587	0.0	0.0	0.0	0.0	0.0	0.0	0.0	0.0	0.0	0.0
O=S(=O)(c1ccccc1)N1C2c3ccccc3-c3ccccc3C21	0.0	0.0	2.0	0.010556875164951175	0.0	0.0	0.0	0.0	0.0	0.0	0.0	0.0	0.0	0.0
O=S(=O)(c1ccccc1)N1CCC(c2ccccc2)CC1	0.0	0.0	0.0	0.0	1.0	0.02603488674824265	0.0	0.0	0.0	0.0	0.0	0.0	0.0	0.0
O=S(=O)(c1ccccc1)c1ccc2c(Nc3ccccc3)ncnc2c1	0.0	0.0	1.0	0.005278437582475587	0.0	0.0	0.0	0.0	0.0	0.0	0.0	0.0	0.0	0.0
c1nn[nH]n1	0.0	0.0	1.0	0.005278437582475587	0.0	0.0	0.0	0.0	0.0	0.0	0.0	0.0	0.0	0.0
O=S(=O)(c1ccccc1)c1ccccc1N=Nc1c(-c2ccccc2)[nH]c2ccccc12	0.0	0.0	0.0	0.0	1.0	0.02603488674824265	1.0	0.030193236714975844	0.0	0.0	0.0	0.0	0.0	0.0
O=S(=O)(c1ccccc1)c1ccccc1N=Nc1cccc2ccccc12	0.0	0.0	1.0	0.005278437582475587	1.0	0.02603488674824265	0.0	0.0	0.0	0.0	0.0	0.0	0.0	0.0
c1ncnc(N2CC2)n1	0.0	0.0	0.0	0.0	1.0	0.02603488674824265	0.0	0.0	0.0	0.0	0.0	0.0	0.0	0.0
O=S(=O)(c1ccccc1)n1ccc2cccnc21	0.0	0.0	2.0	0.010556875164951175	0.0	0.0	0.0	0.0	0.0	0.0	0.0	0.0	0.0	0.0
O=[PH]1O[PH](=O)O[PH](=O)O1	0.0	0.0	0.0	0.0	1.0	0.02603488674824265	0.0	0.0	0.0	0.0	0.0	0.0	0.0	0.0
O=S(=O)(c1ccccc1)n1cccc1	0.0	0.0	4.0	0.02111375032990235	0.0	0.0	0.0	0.0	0.0	0.0	0.0	0.0	0.0	0.0
O=S(=O)(c1ccccn1)N(CC1CCNCC1)C1Cc2ccccc2N(Cc2cnc[nH]2)C1	0.0	0.0	1.0	0.005278437582475587	0.0	0.0	0.0	0.0	0.0	0.0	0.0	0.0	0.0	0.0
O=S(=O)(c1cccs1)N1CCN(c2ccccc2)CC1	0.0	0.0	1.0	0.005278437582475587	0.0	0.0	0.0	0.0	0.0	0.0	0.0	0.0	0.0	0.0
c1ncn(C2CCCO2)n1	0.0	0.0	2.0	0.010556875164951175	0.0	0.0	0.0	0.0	0.0	0.0	0.0	0.0	1.0	0.06887052341597796
O=S1(=O)C=CCO1	0.0	0.0	1.0	0.005278437582475587	0.0	0.0	0.0	0.0	0.0	0.0	0.0	0.0	0.0	0.0
c1ncc2ncn(C3CCCO3)c2n1	0.0	0.0	26.0	0.13723937714436527	3.0	0.07810466024472794	3.0	0.09057971014492754	1.0	0.07524454477050413	0.0	0.0	3.0	0.2066115702479339
O=S1(=O)CC=CC1	0.0	0.0	1.0	0.005278437582475587	1.0	0.02603488674824265	1.0	0.030193236714975844	0.0	0.0	0.0	0.0	0.0	0.0
O=S1(=O)CC=CCO1	0.0	0.0	1.0	0.005278437582475587	0.0	0.0	0.0	0.0	0.0	0.0	0.0	0.0	0.0	0.0
O=S1(=O)CCCC(Nc2cncc(-c3cc4ccccc4[nH]3)n2)C1	0.0	0.0	1.0	0.005278437582475587	0.0	0.0	0.0	0.0	0.0	0.0	0.0	0.0	0.0	0.0
c1ncc2nc[nH]c2n1	0.0	0.0	15.0	0.0791765637371338	1.0	0.02603488674824265	0.0	0.0	0.0	0.0	0.0	0.0	2.0	0.13774104683195593
O=S1(=O)CCCC(Nc2cncc(Nc3ccc(-c4cn[nH]c4)cn3)c2)C1	0.0	0.0	1.0	0.005278437582475587	0.0	0.0	0.0	0.0	0.0	0.0	0.0	0.0	0.0	0.0
O=S(=O)(c1ccc(Oc2ccccc2)cc1)c1ccc(Oc2ccccc2)cc1	0.0	0.0	1.0	0.005278437582475587	0.0	0.0	0.0	0.0	0.0	0.0	0.0	0.0	0.0	0.0
O=S(=O)(c1c[nH]cn1)N1CC(Nc2ccncn2)C(c2ccccc2)C1	0.0	0.0	1.0	0.005278437582475587	0.0	0.0	0.0	0.0	0.0	0.0	0.0	0.0	0.0	0.0
O=S(=O)(c1c[nH]cn1)N1CC(Nc2ccncc2)C(c2ccccc2)C1	0.0	0.0	1.0	0.005278437582475587	0.0	0.0	0.0	0.0	0.0	0.0	0.0	0.0	0.0	0.0
O=S(=O)(c1c[nH]cn1)N1CC(Nc2cccnc2)C(c2ccccc2)C1	0.0	0.0	1.0	0.005278437582475587	0.0	0.0	0.0	0.0	0.0	0.0	0.0	0.0	0.0	0.0
O=S(=O)(OCc1cccc(N2CCOCC2)c1)c1ccccc1	0.0	0.0	1.0	0.005278437582475587	0.0	0.0	0.0	0.0	0.0	0.0	0.0	0.0	0.0	0.0
O=S(=O)(OCc1ccccc1)c1ccccc1	0.0	0.0	3.0	0.015835312747426764	0.0	0.0	0.0	0.0	0.0	0.0	0.0	0.0	0.0	0.0
O=S(=O)(ON=C1COc2ccc3ccccc3c21)c1ccccc1	0.0	0.0	2.0	0.010556875164951175	0.0	0.0	0.0	0.0	0.0	0.0	0.0	0.0	0.0	0.0
O=S(=O)(ON=Cc1ccccc1)c1ccccc1	0.0	0.0	1.0	0.005278437582475587	0.0	0.0	0.0	0.0	0.0	0.0	0.0	0.0	0.0	0.0
O=S(=O)(ONCCc1ccccc1)ONCCc1ccccc1	0.0	0.0	1.0	0.005278437582475587	0.0	0.0	0.0	0.0	0.0	0.0	0.0	0.0	0.0	0.0
O=S(=O)(ONN=C1C2CCCCC2C2OC12)c1ccccc1	0.0	0.0	1.0	0.005278437582475587	0.0	0.0	0.0	0.0	0.0	0.0	0.0	0.0	0.0	0.0
O=S(=O)(Oc1ccc(Cc2ccccc2)cc1)c1cccc2ccccc12	0.0	0.0	1.0	0.005278437582475587	0.0	0.0	0.0	0.0	0.0	0.0	0.0	0.0	0.0	0.0
O=S(=O)(Oc1ccc(N=Nc2ccc(-c3ccc(N=Nc4cccc5ccccc45)cc3)cc2)cc1)c1ccccc1	0.0	0.0	2.0	0.010556875164951175	1.0	0.02603488674824265	1.0	0.030193236714975844	0.0	0.0	0.0	0.0	0.0	0.0
n1n[nH]c(-c2nnn[nH]2)n1	0.0	0.0	1.0	0.005278437582475587	0.0	0.0	1.0	0.030193236714975844	0.0	0.0	0.0	0.0	0.0	0.0
O=S(=O)(Oc1ccc(N=Nc2cccc(Nc3ccccc3)c2)cc1)c1ccccc1	0.0	0.0	1.0	0.005278437582475587	0.0	0.0	1.0	0.030193236714975844	0.0	0.0	0.0	0.0	0.0	0.0
c1scc2c1OCCO2	0.0	0.0	3.0	0.015835312747426764	0.0	0.0	0.0	0.0	0.0	0.0	0.0	0.0	0.0	0.0
c1scc2c1-c1cscc1C1OC21	0.0	0.0	2.0	0.010556875164951175	0.0	0.0	0.0	0.0	0.0	0.0	0.0	0.0	0.0	0.0
c1scc2c1-c1cscc1C1NC21	0.0	0.0	2.0	0.010556875164951175	0.0	0.0	0.0	0.0	0.0	0.0	0.0	0.0	0.0	0.0
O=S(=O)(Oc1ccc2[nH]cnc2c1)c1ccccc1	0.0	0.0	1.0	0.005278437582475587	0.0	0.0	0.0	0.0	0.0	0.0	0.0	0.0	0.0	0.0
O=S(=O)(Oc1ccccc1)c1cccc2cccnc12	0.0	0.0	5.0	0.026392187912377938	0.0	0.0	0.0	0.0	0.0	0.0	0.0	0.0	0.0	0.0
c1nsnc1N1CCOCC1	0.0	0.0	2.0	0.010556875164951175	0.0	0.0	0.0	0.0	0.0	0.0	0.0	0.0	0.0	0.0
c1noc(-c2cncs2)n1	0.0	0.0	2.0	0.010556875164951175	0.0	0.0	0.0	0.0	0.0	0.0	0.0	0.0	0.0	0.0
c1nnnn1C1CCCCC1	0.0	0.0	1.0	0.005278437582475587	0.0	0.0	0.0	0.0	0.0	0.0	0.0	0.0	0.0	0.0
c1nnn[nH]1	0.0	0.0	3.0	0.015835312747426764	0.0	0.0	0.0	0.0	0.0	0.0	0.0	0.0	0.0	0.0
O=S(=O)(c1c[nH]cn1)N1CC(NC2CCc3ccccc32)C(c2ccccc2)C1	0.0	0.0	1.0	0.005278437582475587	0.0	0.0	0.0	0.0	0.0	0.0	0.0	0.0	0.0	0.0
O=S(=O)(c1c[nH]cn1)N1CC(Nc2ccccc2)C(c2ccccc2)C1	0.0	0.0	13.0	0.06861968857218263	0.0	0.0	0.0	0.0	0.0	0.0	0.0	0.0	0.0	0.0
O=S(=O)(c1c[nH]cn1)N1CC(Nc2ccccc2)C(c2cccnc2)C1	0.0	0.0	1.0	0.005278437582475587	0.0	0.0	0.0	0.0	0.0	0.0	0.0	0.0	0.0	0.0
O=S(=O)(c1c[nH]cn1)N1CC(Nc2ccccn2)C(c2ccccc2)C1	0.0	0.0	1.0	0.005278437582475587	0.0	0.0	0.0	0.0	0.0	0.0	0.0	0.0	0.0	0.0
O=S1(=O)CCCC(Nc2cncc(Nc3ccccn3)c2)C1	0.0	0.0	2.0	0.010556875164951175	0.0	0.0	0.0	0.0	0.0	0.0	0.0	0.0	0.0	0.0
c1ncc2n[nH]nc2n1	0.0	0.0	1.0	0.005278437582475587	1.0	0.02603488674824265	0.0	0.0	0.0	0.0	0.0	0.0	0.0	0.0
c1ncc2cn[nH]c2n1	0.0	0.0	1.0	0.005278437582475587	0.0	0.0	0.0	0.0	0.0	0.0	0.0	0.0	0.0	0.0
O=S1(=O)OCCCO1	0.0	0.0	3.0	0.015835312747426764	0.0	0.0	0.0	0.0	1.0	0.07524454477050413	0.0	0.0	0.0	0.0
O=S1(=O)O[Cu]O1	0.0	0.0	1.0	0.005278437582475587	0.0	0.0	0.0	0.0	0.0	0.0	0.0	0.0	0.0	0.0
c1ncc2c(n1)C1CCCC1CC2	0.0	0.0	1.0	0.005278437582475587	1.0	0.02603488674824265	1.0	0.030193236714975844	0.0	0.0	0.0	0.0	0.0	0.0
O=S1(=O)c2cccc3ccc4c5ccccc5cc1c4c23	0.0	0.0	1.0	0.005278437582475587	0.0	0.0	0.0	0.0	0.0	0.0	0.0	0.0	0.0	0.0
O=S1(=O)c2ccccc2-c2ccccc21	0.0	0.0	1.0	0.005278437582475587	0.0	0.0	0.0	0.0	0.0	0.0	0.0	0.0	0.0	0.0
O=S1OCC(C2COS(=O)O2)O1	0.0	0.0	1.0	0.005278437582475587	0.0	0.0	0.0	0.0	0.0	0.0	0.0	0.0	0.0	0.0
c1ncc2c(n1)C1=C(CCC1)CC2	0.0	0.0	1.0	0.005278437582475587	1.0	0.02603488674824265	1.0	0.030193236714975844	0.0	0.0	0.0	0.0	0.0	0.0
O=S1OCCO1	0.0	0.0	2.0	0.010556875164951175	0.0	0.0	0.0	0.0	0.0	0.0	0.0	0.0	0.0	0.0
c1ncc2c(-c3ccc(OCCCC4CCNCC4)cc3)n[nH]c2n1	0.0	0.0	1.0	0.005278437582475587	0.0	0.0	0.0	0.0	0.0	0.0	0.0	0.0	0.0	0.0
O=[N+]([N-]c1ccccc1)c1ccccc1	0.0	0.0	1.0	0.005278437582475587	0.0	0.0	0.0	0.0	0.0	0.0	0.0	0.0	0.0	0.0
O=[N+]1C=c2nc[nH]c2=NC1	0.0	0.0	1.0	0.005278437582475587	0.0	0.0	0.0	0.0	0.0	0.0	0.0	0.0	0.0	0.0
O=[N+]1CCCC1	0.0	0.0	1.0	0.005278437582475587	0.0	0.0	0.0	0.0	0.0	0.0	0.0	0.0	0.0	0.0
O=[PH](N1CC1)N1CC1	0.0	0.0	0.0	0.0	5.0	0.1301744337412132	0.0	0.0	0.0	0.0	0.0	0.0	0.0	0.0
O=[PH](OCC1CCC(n2cnc3cncnc32)O1)O[PH](=O)OCC1CCC([n+]2ccccc2)O1	0.0	0.0	2.0	0.010556875164951175	0.0	0.0	0.0	0.0	0.0	0.0	0.0	0.0	0.0	0.0
c1ncc2c(-c3ccc(OCC4CCNCC4)cc3)n[nH]c2n1	0.0	0.0	1.0	0.005278437582475587	0.0	0.0	0.0	0.0	0.0	0.0	0.0	0.0	0.0	0.0
O=[PH](OCc1ccccc1)OCc1ccccc1	0.0	0.0	1.0	0.005278437582475587	0.0	0.0	0.0	0.0	0.0	0.0	0.0	0.0	0.0	0.0
c1ncc2c(-c3ccc(OCC4CCCCC4)cc3)n[nH]c2n1	0.0	0.0	2.0	0.010556875164951175	0.0	0.0	0.0	0.0	0.0	0.0	0.0	0.0	0.0	0.0
c1ncc2c(-c3ccc(OCC4CC5CCC(C4)N5)cc3)n[nH]c2n1	0.0	0.0	1.0	0.005278437582475587	0.0	0.0	0.0	0.0	0.0	0.0	0.0	0.0	0.0	0.0
c1ncc2c(-c3ccc(OCC4CC5(CNC5)C4)cc3)n[nH]c2n1	0.0	0.0	1.0	0.005278437582475587	0.0	0.0	0.0	0.0	0.0	0.0	0.0	0.0	0.0	0.0
O=[PH](c1ccccc1)c1ccccc1	0.0	0.0	1.0	0.005278437582475587	0.0	0.0	0.0	0.0	0.0	0.0	0.0	0.0	0.0	0.0
O=[PH]1OCC2(CO1)CO[PH](=O)OC2	0.0	0.0	1.0	0.005278437582475587	0.0	0.0	1.0	0.030193236714975844	1.0	0.07524454477050413	0.0	0.0	0.0	0.0
O=[PH]1OCC2OC(n3cnc4cncnc43)CC2O1	0.0	0.0	1.0	0.005278437582475587	0.0	0.0	0.0	0.0	0.0	0.0	0.0	0.0	1.0	0.06887052341597796
O=[PH]1OC[C]2O[C](n3cnc4cncnc43)[CH][C]2O1	0.0	0.0	0.0	0.0	0.0	0.0	0.0	0.0	0.0	0.0	0.0	0.0	1.0	0.06887052341597796
c1ncc2c(-c3ccc(OCC45CCC(CC4)CC5)nc3)n[nH]c2n1	0.0	0.0	1.0	0.005278437582475587	0.0	0.0	0.0	0.0	0.0	0.0	0.0	0.0	0.0	0.0
O=S1(=O)OCCO1	0.0	0.0	4.0	0.02111375032990235	1.0	0.02603488674824265	1.0	0.030193236714975844	0.0	0.0	0.0	0.0	0.0	0.0
c1ncc2c(n1)CCC2	0.0	0.0	1.0	0.005278437582475587	0.0	0.0	0.0	0.0	0.0	0.0	0.0	0.0	0.0	0.0
c1ncc2ccn(C3CCCC3)c2n1	0.0	0.0	1.0	0.005278437582475587	0.0	0.0	0.0	0.0	0.0	0.0	0.0	0.0	0.0	0.0
O=S1(=O)OCC(C2COS(=O)(=O)O2)O1	0.0	0.0	1.0	0.005278437582475587	0.0	0.0	0.0	0.0	0.0	0.0	0.0	0.0	0.0	0.0
c1ncc2ccc(C3CCCO3)n2n1	0.0	0.0	1.0	0.005278437582475587	0.0	0.0	0.0	0.0	0.0	0.0	0.0	0.0	0.0	0.0
O=S1(=O)CCCCO1	0.0	0.0	1.0	0.005278437582475587	0.0	0.0	0.0	0.0	0.0	0.0	0.0	0.0	0.0	0.0
O=S1(=O)CCCO1	0.0	0.0	3.0	0.015835312747426764	1.0	0.02603488674824265	0.0	0.0	1.0	0.07524454477050413	0.0	0.0	1.0	0.06887052341597796
O=S1(=O)CCCS(=O)(=O)O1	0.0	0.0	1.0	0.005278437582475587	0.0	0.0	0.0	0.0	0.0	0.0	0.0	0.0	0.0	0.0
O=S1(=O)CCN(N=Cc2ccco2)CC1	0.0	0.0	4.0	0.02111375032990235	2.0	0.0520697734964853	0.0	0.0	1.0	0.07524454477050413	0.0	0.0	2.0	0.13774104683195593
O=S1(=O)CCN(c2ccccc2)CC1	0.0	0.0	1.0	0.005278437582475587	0.0	0.0	0.0	0.0	0.0	0.0	0.0	0.0	0.0	0.0
O=S1(=O)CCS(=O)(=O)C12CC1C3CCCC3CCC1C1CCCCC12	0.0	0.0	3.0	0.015835312747426764	0.0	0.0	0.0	0.0	0.0	0.0	0.0	0.0	0.0	0.0
O=S1(=O)CS(=O)(=O)OCO1	0.0	0.0	1.0	0.005278437582475587	1.0	0.02603488674824265	0.0	0.0	0.0	0.0	0.0	0.0	0.0	0.0
c1ncc2cc[nH]c2n1	0.0	0.0	3.0	0.015835312747426764	0.0	0.0	0.0	0.0	0.0	0.0	0.0	0.0	0.0	0.0
c1ncc2c(n1)OCC(c1ccc(C3CCCCC3)cc1)O2	0.0	0.0	1.0	0.005278437582475587	0.0	0.0	0.0	0.0	0.0	0.0	0.0	0.0	0.0	0.0
O=S1(=O)N=CCc2sccc21	0.0	0.0	1.0	0.005278437582475587	0.0	0.0	0.0	0.0	0.0	0.0	0.0	0.0	0.0	0.0
O=S1(=O)N=Cc2[nH]c(-c3ccccc3)nc2N1	0.0	0.0	1.0	0.005278437582475587	0.0	0.0	0.0	0.0	0.0	0.0	0.0	0.0	0.0	0.0
O=S1(=O)N=Cc2[nH]c(Cc3ccccc3)nc2N1	0.0	0.0	1.0	0.005278437582475587	0.0	0.0	0.0	0.0	0.0	0.0	0.0	0.0	0.0	0.0
O=S1(=O)N=Cc2c(nc(-c3ccccc3)n2Cc2ccccc2)N1Cc1ccccc1	0.0	0.0	1.0	0.005278437582475587	0.0	0.0	0.0	0.0	0.0	0.0	0.0	0.0	0.0	0.0
c1ncc2c(n1)NNC2	0.0	0.0	1.0	0.005278437582475587	0.0	0.0	0.0	0.0	0.0	0.0	0.0	0.0	0.0	0.0
O=S1(=O)NC(Cc2ccccc2)Nc2ccccc21	0.0	0.0	1.0	0.005278437582475587	1.0	0.02603488674824265	0.0	0.0	0.0	0.0	0.0	0.0	0.0	0.0
c1ncc2c(n1)CSC2	0.0	0.0	1.0	0.005278437582475587	0.0	0.0	0.0	0.0	0.0	0.0	0.0	0.0	0.0	0.0
c1ncc2c(n1)CCS2	0.0	0.0	1.0	0.005278437582475587	0.0	0.0	0.0	0.0	0.0	0.0	0.0	0.0	0.0	0.0
O=S1(=O)NC=Nc2ccccc21	0.0	0.0	2.0	0.010556875164951175	1.0	0.02603488674824265	0.0	0.0	0.0	0.0	0.0	0.0	0.0	0.0
O=S1(=O)NCNc2ccccc21	0.0	0.0	7.0	0.03694906307732911	4.0	0.1041395469929706	1.0	0.030193236714975844	0.0	0.0	0.0	0.0	0.0	0.0
O=S1(=O)Nc2ccccc2Cc2ccccc21	0.0	0.0	1.0	0.005278437582475587	0.0	0.0	0.0	0.0	0.0	0.0	0.0	0.0	0.0	0.0
O=S1(=O)OC(c2ccccc2)(c2ccccc2)c2ccccc21	0.0	0.0	3.0	0.015835312747426764	1.0	0.02603488674824265	0.0	0.0	1.0	0.07524454477050413	0.0	0.0	0.0	0.0
O=S1(=O)OC2(c3ccccc3Oc3ccccc32)c2ccccc21	0.0	0.0	2.0	0.010556875164951175	0.0	0.0	0.0	0.0	0.0	0.0	0.0	0.0	0.0	0.0
c1cnn(-c2ccc3c(c2)OCCN3)c1	0.0	0.0	1.0	0.005278437582475587	0.0	0.0	0.0	0.0	0.0	0.0	0.0	0.0	0.0	0.0
c1cncc(N=Nc2cccs2)c1	0.0	0.0	1.0	0.005278437582475587	0.0	0.0	0.0	0.0	1.0	0.07524454477050413	0.0	0.0	0.0	0.0
O=c1ccn2c3c(cccc13)OCC2	0.0	0.0	1.0	0.005278437582475587	0.0	0.0	0.0	0.0	0.0	0.0	0.0	0.0	0.0	0.0
O=c1ccc(N=Nc2ccccc2)c[nH]1	0.0	0.0	6.0	0.03167062549485353	0.0	0.0	1.0	0.030193236714975844	1.0	0.07524454477050413	0.0	0.0	0.0	0.0
O=c1ccc(-c2ccc3nc(N4CCNCC4)ncc3c2)c[nH]1	0.0	0.0	1.0	0.005278437582475587	0.0	0.0	0.0	0.0	0.0	0.0	0.0	0.0	0.0	0.0
O=c1ccc(-c2ccc3nn(C4CCNCC4)cc3c2)c2n1CCC2	0.0	0.0	1.0	0.005278437582475587	0.0	0.0	0.0	0.0	0.0	0.0	0.0	0.0	0.0	0.0
O=c1ccc(-c2ccc3nn(C4CCNCC4)cc3c2)c[nH]1	0.0	0.0	4.0	0.02111375032990235	0.0	0.0	0.0	0.0	0.0	0.0	0.0	0.0	0.0	0.0
O=c1ccc(-c2ccccc2)c[nH]1	0.0	0.0	3.0	0.015835312747426764	0.0	0.0	0.0	0.0	0.0	0.0	0.0	0.0	0.0	0.0
O=c1ccc(-c2ccncc2)c[nH]1	0.0	0.0	2.0	0.010556875164951175	0.0	0.0	0.0	0.0	0.0	0.0	0.0	0.0	0.0	0.0
O=c1ccc(=O)c2c(=O)ccc(=O)c1=2	0.0	0.0	1.0	0.005278437582475587	0.0	0.0	0.0	0.0	0.0	0.0	0.0	0.0	0.0	0.0
c1cn2c(-c3cn[nH]c3)cnc2c(N2CCOCC2)n1	0.0	0.0	1.0	0.005278437582475587	0.0	0.0	0.0	0.0	0.0	0.0	0.0	0.0	0.0	0.0
c1cn(CCCOc2ccc(-c3nc4ccc(OCCCn5ccnc5)cc4o3)cc2)cn1	0.0	0.0	1.0	0.005278437582475587	0.0	0.0	0.0	0.0	0.0	0.0	0.0	0.0	0.0	0.0
O=c1ccc(Cc2c[nH]c3ccccc23)nn1Cc1ccccc1	0.0	0.0	1.0	0.005278437582475587	0.0	0.0	0.0	0.0	0.0	0.0	0.0	0.0	0.0	0.0
O=c1ccc(N=Nc2cccc(Nc3ncnc(Nc4ccccc4)n3)c2)c[nH]1	0.0	0.0	2.0	0.010556875164951175	1.0	0.02603488674824265	0.0	0.0	0.0	0.0	0.0	0.0	0.0	0.0
O=c1ccc(N=Nc2cccc(OS(=O)(=O)c3ccccc3)c2)c[nH]1	0.0	0.0	1.0	0.005278437582475587	0.0	0.0	0.0	0.0	0.0	0.0	0.0	0.0	0.0	0.0
O=c1ccc1=O	0.0	0.0	2.0	0.010556875164951175	0.0	0.0	0.0	0.0	0.0	0.0	0.0	0.0	0.0	0.0
c1cnc2c(c1)C1OC1C1OC21	0.0	0.0	4.0	0.02111375032990235	0.0	0.0	0.0	0.0	0.0	0.0	0.0	0.0	0.0	0.0
O=c1ccc2c(CCNCCc3ccc(CCN4CCC(Cn5cnc(C(c6ccccc6)C6CCCCC6)n5)CC4)cc3)cccc2[nH]1	0.0	0.0	1.0	0.005278437582475587	0.0	0.0	0.0	0.0	0.0	0.0	0.0	0.0	0.0	0.0
O=c1ccc2c(OCC3CO3)c3ccoc3cc2o1	0.0	0.0	2.0	0.010556875164951175	0.0	0.0	0.0	0.0	0.0	0.0	0.0	0.0	0.0	0.0
O=c1ccc2c(c1)[nH]c1c[nH]ccc12	0.0	0.0	1.0	0.005278437582475587	0.0	0.0	0.0	0.0	0.0	0.0	0.0	0.0	0.0	0.0
c1cn(CCCNc2nc(N3CCN(C4CCCC4)CC3)c3ccc(OCCCN4CCCC4)cc3n2)cn1	0.0	0.0	1.0	0.005278437582475587	0.0	0.0	0.0	0.0	0.0	0.0	0.0	0.0	0.0	0.0
O=c1ccc2c(cc3ccc4cccc5ccc2c3c45)c1=O	0.0	0.0	1.0	0.005278437582475587	0.0	0.0	0.0	0.0	0.0	0.0	0.0	0.0	0.0	0.0
c1ccn2nccc2c1	0.0	0.0	2.0	0.010556875164951175	0.0	0.0	1.0	0.030193236714975844	0.0	0.0	0.0	0.0	0.0	0.0
c1ccc2c(c1)[nH]c1ccncc12	0.0	0.0	5.0	0.026392187912377938	2.0	0.0520697734964853	0.0	0.0	0.0	0.0	1.0	0.3134796238244514	1.0	0.06887052341597796
O=c1ccc2c3c(ccc2o1)OC1OOC31	0.0	0.0	1.0	0.005278437582475587	0.0	0.0	0.0	0.0	0.0	0.0	0.0	0.0	0.0	0.0
O=c1ccc2cc(OC3CCCCO3)ccc2o1	0.0	0.0	2.0	0.010556875164951175	0.0	0.0	0.0	0.0	0.0	0.0	0.0	0.0	0.0	0.0
O=c1ccc2cc(OCC3CO3)ccc2[nH]1	0.0	0.0	1.0	0.005278437582475587	0.0	0.0	0.0	0.0	0.0	0.0	0.0	0.0	0.0	0.0
O=c1ccc2cc3c(cc2o1)OC1OOC31	0.0	0.0	1.0	0.005278437582475587	0.0	0.0	0.0	0.0	0.0	0.0	0.0	0.0	0.0	0.0
O=c1ccc(-c2ccc3nc(N4CCN(C5CCC5)CC4)ncc3c2)c[nH]1	0.0	0.0	1.0	0.005278437582475587	0.0	0.0	0.0	0.0	0.0	0.0	0.0	0.0	0.0	0.0
O=c1ccc(-c2ccc(OCCCN3CCCC3)cc2)n[nH]1	0.0	0.0	1.0	0.005278437582475587	0.0	0.0	0.0	0.0	0.0	0.0	0.0	0.0	0.0	0.0
O=c1ccc(-[n+]2cccc(N=Nc3ccc(CCc4ccc(N=Nc5ccc[n+](-c6ccc(=O)[nH]c6)c5)cc4)cc3)c2)c[nH]1	0.0	0.0	1.0	0.005278437582475587	0.0	0.0	0.0	0.0	0.0	0.0	0.0	0.0	0.0	0.0
c1cn2cnc3c(ncn3C3CCCO3)c2n1	0.0	0.0	4.0	0.02111375032990235	0.0	0.0	0.0	0.0	0.0	0.0	0.0	0.0	0.0	0.0
O=c1cc2n(C3CC3)c3cc(-c4ccncc4)ccc3n2c(=O)[nH]1	0.0	0.0	2.0	0.010556875164951175	0.0	0.0	0.0	0.0	0.0	0.0	0.0	0.0	0.0	0.0
O=c1cc2n(C3CC3)c3cc(N4CCNCC4)ccc3n2c(=O)[nH]1	0.0	0.0	2.0	0.010556875164951175	0.0	0.0	0.0	0.0	0.0	0.0	0.0	0.0	0.0	0.0
O=c1cc2oc3ccccc3cc2c2nc3ccccc3n12	0.0	0.0	1.0	0.005278437582475587	0.0	0.0	1.0	0.030193236714975844	0.0	0.0	0.0	0.0	0.0	0.0
c1cnc2c(c1)-c1ncsc1CC2	0.0	0.0	3.0	0.015835312747426764	0.0	0.0	0.0	0.0	0.0	0.0	0.0	0.0	0.0	0.0
c1cnc2c(Nc3ccnc4cc(-c5cnoc5)ccc34)cccc2c1	0.0	0.0	1.0	0.005278437582475587	0.0	0.0	0.0	0.0	0.0	0.0	0.0	0.0	0.0	0.0
c1cnc2[nH]ccc2c1	0.0	0.0	1.0	0.005278437582475587	0.0	0.0	0.0	0.0	0.0	0.0	0.0	0.0	0.0	0.0
c1cnc(Oc2ccc(-c3cccnc3)cc2)nc1	0.0	0.0	1.0	0.005278437582475587	0.0	0.0	0.0	0.0	0.0	0.0	0.0	0.0	0.0	0.0
c1cnc(Nc2ccc(N3CCC(N4CCNCC4)CC3)cc2)cn1	0.0	0.0	1.0	0.005278437582475587	0.0	0.0	0.0	0.0	0.0	0.0	0.0	0.0	0.0	0.0
O=c1cc[nH]c(=O)n1C1CCCO1	0.0	0.0	0.0	0.0	1.0	0.02603488674824265	0.0	0.0	0.0	0.0	0.0	0.0	0.0	0.0
O=c1cc[nH]c(=S)[nH]1	0.0	0.0	2.0	0.010556875164951175	0.0	0.0	0.0	0.0	0.0	0.0	0.0	0.0	1.0	0.06887052341597796
O=c1cc[nH]c2cc(-c3ccccc3)ccc12	0.0	0.0	1.0	0.005278437582475587	0.0	0.0	0.0	0.0	1.0	0.07524454477050413	0.0	0.0	0.0	0.0
O=c1cc[nH]c2cc(-c3ccncc3)ccc12	0.0	0.0	1.0	0.005278437582475587	0.0	0.0	0.0	0.0	0.0	0.0	0.0	0.0	0.0	0.0
O=c1cc[nH]c2cc(N3CCC(CNC4CC4)C3)ccc12	0.0	0.0	1.0	0.005278437582475587	0.0	0.0	0.0	0.0	0.0	0.0	0.0	0.0	0.0	0.0
O=c1cc[nH]c2cc(N3CCNCC3)ccc12	0.0	0.0	4.0	0.02111375032990235	1.0	0.02603488674824265	0.0	0.0	0.0	0.0	1.0	0.3134796238244514	0.0	0.0
c1cnc(NC23CC4CC(CC(C4)C2)C3)nc1	0.0	0.0	2.0	0.010556875164951175	0.0	0.0	0.0	0.0	0.0	0.0	0.0	0.0	0.0	0.0
O=c1cc[nH]c2ccc(Cc3ccccc3)cc12	0.0	0.0	1.0	0.005278437582475587	0.0	0.0	0.0	0.0	0.0	0.0	0.0	0.0	0.0	0.0
O=c1cc[nH]c2ccccc12	0.0	0.0	2.0	0.010556875164951175	0.0	0.0	0.0	0.0	0.0	0.0	0.0	0.0	0.0	0.0
O=c1cc[nH]c2nc(C=Cc3ccco3)ccc12	0.0	0.0	1.0	0.005278437582475587	0.0	0.0	0.0	0.0	0.0	0.0	0.0	0.0	0.0	0.0
O=c1cc[nH]c2nc(N3CCNCC3)ccc12	0.0	0.0	1.0	0.005278437582475587	0.0	0.0	0.0	0.0	0.0	0.0	0.0	0.0	0.0	0.0
O=c1cc[nH]c2nc(N3CCNCC3)ncc12	0.0	0.0	1.0	0.005278437582475587	0.0	0.0	0.0	0.0	0.0	0.0	0.0	0.0	0.0	0.0
O=c1cc[nH]c2ncccc12	0.0	0.0	1.0	0.005278437582475587	1.0	0.02603488674824265	1.0	0.030193236714975844	1.0	0.07524454477050413	0.0	0.0	0.0	0.0
O=c1cc[nH]cc1OCc1ccccc1	0.0	0.0	2.0	0.010556875164951175	0.0	0.0	0.0	0.0	0.0	0.0	0.0	0.0	0.0	0.0
O=c1cc[nH]n1-c1ccccc1	0.0	0.0	7.0	0.03694906307732911	3.0	0.07810466024472794	1.0	0.030193236714975844	1.0	0.07524454477050413	0.0	0.0	2.0	0.13774104683195593
O=c1ccc2cc3c(cc2o1)OCC3	0.0	0.0	6.0	0.03167062549485353	0.0	0.0	0.0	0.0	0.0	0.0	0.0	0.0	0.0	0.0
O=c1ccc2cc3c(cc2o1)oc1ccccc13	0.0	0.0	0.0	0.0	1.0	0.02603488674824265	0.0	0.0	0.0	0.0	0.0	0.0	0.0	0.0
O=c1ccc2cc3c4c(c2o1)CCCN4CCC3	0.0	0.0	3.0	0.015835312747426764	0.0	0.0	0.0	0.0	0.0	0.0	0.0	0.0	0.0	0.0
O=c1ccn(-c2ccccc2)c2nc(N3CC4CC3CN4)ccc12	0.0	0.0	1.0	0.005278437582475587	0.0	0.0	0.0	0.0	0.0	0.0	0.0	0.0	0.0	0.0
c1ccc2ocnc2c1	0.0	0.0	1.0	0.005278437582475587	0.0	0.0	0.0	0.0	0.0	0.0	0.0	0.0	0.0	0.0
O=c1ccn(C2C=CCO2)c(=O)[nH]1	0.0	0.0	1.0	0.005278437582475587	0.0	0.0	0.0	0.0	0.0	0.0	0.0	0.0	1.0	0.06887052341597796
O=c1ccn(C2CC2)c2cc(N3CC4CCCNC4C3)ccc12	0.0	0.0	1.0	0.005278437582475587	0.0	0.0	0.0	0.0	0.0	0.0	0.0	0.0	0.0	0.0
O=c1ccn(C2CC2)c2cc(N3CCNCC3)ccc12	0.0	0.0	5.0	0.026392187912377938	1.0	0.02603488674824265	1.0	0.030193236714975844	2.0	0.15048908954100826	0.0	0.0	1.0	0.06887052341597796
O=c1ccn(C2CC2)c2ccccc12	0.0	0.0	1.0	0.005278437582475587	0.0	0.0	0.0	0.0	0.0	0.0	0.0	0.0	0.0	0.0
O=c1ccn(C2CC2)c2nc(N3CCNCC3)ccc12	0.0	0.0	1.0	0.005278437582475587	0.0	0.0	0.0	0.0	0.0	0.0	0.0	0.0	0.0	0.0
c1ccc2occc2c1	0.0	0.0	15.0	0.0791765637371338	2.0	0.0520697734964853	1.0	0.030193236714975844	0.0	0.0	0.0	0.0	0.0	0.0
O=c1ccn(C2CCC(CCC3CCCC(OC4CCCCO4)O3)O2)c(=O)[nH]1	0.0	0.0	0.0	0.0	0.0	0.0	0.0	0.0	1.0	0.07524454477050413	0.0	0.0	0.0	0.0
c1ccc2oc(N3CCCNCC3)nc2c1	0.0	0.0	1.0	0.005278437582475587	0.0	0.0	0.0	0.0	0.0	0.0	0.0	0.0	0.0	0.0
O=c1ccn(C2CCC(COC(c3ccccc3)(c3ccccc3)c3ccccc3)O2)c(=O)[nH]1	0.0	0.0	2.0	0.010556875164951175	0.0	0.0	0.0	0.0	0.0	0.0	0.0	0.0	0.0	0.0
O=c1ccn(C2CCC(CO[PH](=O)Oc3ccccc3)O2)c(=O)[nH]1	0.0	0.0	1.0	0.005278437582475587	0.0	0.0	0.0	0.0	0.0	0.0	0.0	0.0	0.0	0.0
c1ccc2oc(-c3ccc(OCCCN4CCCC4)cc3)nc2c1	0.0	0.0	1.0	0.005278437582475587	0.0	0.0	0.0	0.0	0.0	0.0	0.0	0.0	0.0	0.0
c1ccc2oc(-c3ccc(-c4nc5ccccc5o4)s3)nc2c1	0.0	0.0	1.0	0.005278437582475587	0.0	0.0	1.0	0.030193236714975844	1.0	0.07524454477050413	0.0	0.0	0.0	0.0
O=c1ccn(C2CCCO2)c(=O)n1C1CCCO1	0.0	0.0	0.0	0.0	1.0	0.02603488674824265	0.0	0.0	0.0	0.0	0.0	0.0	0.0	0.0
O=c1ccn(Cc2ccccc2)c(=O)[nH]1	0.0	0.0	1.0	0.005278437582475587	1.0	0.02603488674824265	1.0	0.030193236714975844	0.0	0.0	0.0	0.0	0.0	0.0
O=c1ccn([C]2C=C[CH]O2)c(=O)[nH]1	0.0	0.0	0.0	0.0	0.0	0.0	0.0	0.0	0.0	0.0	0.0	0.0	1.0	0.06887052341597796
O=c1ccn([C]2C[CH][CH]O2)c(=O)[nH]1	0.0	0.0	0.0	0.0	0.0	0.0	0.0	0.0	0.0	0.0	0.0	0.0	2.0	0.13774104683195593
O=c1ccn2c(c1)-c1ccccc1CC2	0.0	0.0	1.0	0.005278437582475587	0.0	0.0	0.0	0.0	0.0	0.0	0.0	0.0	0.0	0.0
O=c1ccn2c3c(c(C4CC4)ccc13)OCC2	0.0	0.0	1.0	0.005278437582475587	0.0	0.0	0.0	0.0	0.0	0.0	0.0	0.0	0.0	0.0
O=c1ccn2c3c(c(N4CCCCC4)ccc13)CCC2	0.0	0.0	1.0	0.005278437582475587	0.0	0.0	0.0	0.0	0.0	0.0	0.0	0.0	0.0	0.0
O=c1ccn2c3c(c(N4CCNCC4)ccc13)OCC2	0.0	0.0	5.0	0.026392187912377938	0.0	0.0	0.0	0.0	1.0	0.07524454477050413	0.0	0.0	0.0	0.0
c1ccc2nsnc2c1	0.0	0.0	3.0	0.015835312747426764	0.0	0.0	0.0	0.0	0.0	0.0	0.0	0.0	0.0	0.0
O=c1ccn2c3c(c(N4CCNCC4)ccc13)OCN2	0.0	0.0	1.0	0.005278437582475587	0.0	0.0	0.0	0.0	0.0	0.0	0.0	0.0	0.0	0.0
O=c1ccn(-c2ccccc2)c2nc(N3CCCC3)ccc12	0.0	0.0	1.0	0.005278437582475587	0.0	0.0	0.0	0.0	0.0	0.0	0.0	0.0	0.0	0.0
O=c1ccn(-c2ccccc2)c2cc(N3CCNCC3)ccc12	0.0	0.0	2.0	0.010556875164951175	0.0	0.0	0.0	0.0	0.0	0.0	0.0	0.0	0.0	0.0
O=c1ccc2cc3cc4cccc5ccc(c2c1)c3c54	0.0	0.0	1.0	0.005278437582475587	0.0	0.0	0.0	0.0	0.0	0.0	0.0	0.0	0.0	0.0
c1ccc2oncc2c1	0.0	0.0	1.0	0.005278437582475587	1.0	0.02603488674824265	1.0	0.030193236714975844	0.0	0.0	1.0	0.3134796238244514	0.0	0.0
O=c1ccc2cc3ccoc3[nH]c-2c1	0.0	0.0	1.0	0.005278437582475587	0.0	0.0	0.0	0.0	0.0	0.0	0.0	0.0	0.0	0.0
O=c1ccc2cc3ccoc3c(OCC3CO3)c2o1	0.0	0.0	2.0	0.010556875164951175	0.0	0.0	0.0	0.0	0.0	0.0	0.0	0.0	0.0	0.0
O=c1ccc2ccc3c(c2o1)OC1OOC31	0.0	0.0	1.0	0.005278437582475587	0.0	0.0	0.0	0.0	0.0	0.0	0.0	0.0	0.0	0.0
O=c1ccc2ccc3ccccc3c2o1	0.0	0.0	1.0	0.005278437582475587	0.0	0.0	0.0	0.0	0.0	0.0	0.0	0.0	0.0	0.0
O=c1ccc2ccc3occc3c2o1	0.0	0.0	2.0	0.010556875164951175	0.0	0.0	0.0	0.0	0.0	0.0	0.0	0.0	0.0	0.0
O=c1ccc2cccc3c2n1CC3	0.0	0.0	1.0	0.005278437582475587	0.0	0.0	0.0	0.0	0.0	0.0	0.0	0.0	0.0	0.0
c1ccc2sc[nH+]c2c1	0.0	0.0	1.0	0.005278437582475587	0.0	0.0	0.0	0.0	0.0	0.0	0.0	0.0	0.0	0.0
c1ccc2sc(SSN3CCOCC3)nc2c1	0.0	0.0	1.0	0.005278437582475587	1.0	0.02603488674824265	0.0	0.0	0.0	0.0	0.0	0.0	0.0	0.0
c1ccc2sc(SNSc3nc4ccccc4s3)nc2c1	0.0	0.0	1.0	0.005278437582475587	0.0	0.0	1.0	0.030193236714975844	0.0	0.0	0.0	0.0	0.0	0.0
c1ccc2sc(SNC3CCCCC3)nc2c1	0.0	0.0	1.0	0.005278437582475587	1.0	0.02603488674824265	1.0	0.030193236714975844	0.0	0.0	0.0	0.0	0.0	0.0
O=c1ccc2nc3ccccc3[nH]c-2c1	0.0	0.0	1.0	0.005278437582475587	0.0	0.0	0.0	0.0	0.0	0.0	0.0	0.0	0.0	0.0
c1ccc2sc(SN3CCOCC3)nc2c1	0.0	0.0	1.0	0.005278437582475587	1.0	0.02603488674824265	1.0	0.030193236714975844	0.0	0.0	0.0	0.0	0.0	0.0
O=c1cccc(C2CCCCC2)[nH]1	0.0	0.0	1.0	0.005278437582475587	0.0	0.0	0.0	0.0	0.0	0.0	0.0	0.0	0.0	0.0
O=c1cccc2c(c1)CCCc1cc(OC3CCCCO3)ccc1-2	0.0	0.0	1.0	0.005278437582475587	0.0	0.0	0.0	0.0	0.0	0.0	0.0	0.0	0.0	0.0
O=c1cccc2c(c1)CCCc1ccccc1-2	0.0	0.0	5.0	0.026392187912377938	2.0	0.0520697734964853	1.0	0.030193236714975844	3.0	0.2257336343115124	0.0	0.0	2.0	0.13774104683195593
O=c1cccc2c(c1)[CH]CCc1ccccc1-2	0.0	0.0	0.0	0.0	0.0	0.0	0.0	0.0	0.0	0.0	0.0	0.0	1.0	0.06887052341597796
O=c1cccc2ccccc2c1	0.0	0.0	1.0	0.005278437582475587	1.0	0.02603488674824265	0.0	0.0	0.0	0.0	0.0	0.0	0.0	0.0
O=c1cccccc1	0.0	0.0	2.0	0.010556875164951175	2.0	0.0520697734964853	1.0	0.030193236714975844	1.0	0.07524454477050413	0.0	0.0	0.0	0.0
O=c1cccccc1OS(=O)(=O)c1ccccc1	0.0	0.0	1.0	0.005278437582475587	0.0	0.0	0.0	0.0	0.0	0.0	0.0	0.0	0.0	0.0
c1ccc2sc(SN(C3CCCCC3)C3CCCCC3)nc2c1	0.0	0.0	1.0	0.005278437582475587	1.0	0.02603488674824265	1.0	0.030193236714975844	0.0	0.0	0.0	0.0	0.0	0.0
c1ccc2sc(C3=NCCO3)nc2c1	0.0	0.0	2.0	0.010556875164951175	0.0	0.0	0.0	0.0	0.0	0.0	0.0	0.0	0.0	0.0
c1ccc2sc(C3=NCCO3)[nH+]c2c1	0.0	0.0	1.0	0.005278437582475587	0.0	0.0	0.0	0.0	0.0	0.0	0.0	0.0	0.0	0.0
O=c1cccnn1S(=O)(=O)c1ccccc1	0.0	0.0	6.0	0.03167062549485353	0.0	0.0	0.0	0.0	0.0	0.0	0.0	0.0	0.0	0.0
O=c1cc2cccccc-2o1	0.0	0.0	1.0	0.005278437582475587	0.0	0.0	0.0	0.0	0.0	0.0	0.0	0.0	0.0	0.0
c1cnc2c(c1)C1OC1CC2	0.0	0.0	1.0	0.005278437582475587	0.0	0.0	0.0	0.0	0.0	0.0	0.0	0.0	0.0	0.0
O=c1c(OC2CCC(OC3CCCCO3)CO2)c(-c2ccccc2)oc2ccccc12	0.0	0.0	1.0	0.005278437582475587	0.0	0.0	0.0	0.0	0.0	0.0	0.0	0.0	0.0	0.0
O=c1c2ccccc2ncn1-c1ccccc1	0.0	0.0	1.0	0.005278437582475587	0.0	0.0	0.0	0.0	0.0	0.0	0.0	0.0	0.0	0.0
O=c1c2ccccc2c(=O)c2c1ccc1c2[nH]c2c3c(=O)c4ccccc4c(=O)c3c3[nH]c4c(ccc5c(=O)c6ccccc6c(=O)c54)c3c12	0.0	0.0	1.0	0.005278437582475587	0.0	0.0	0.0	0.0	0.0	0.0	0.0	0.0	0.0	0.0
O=c1c2ccccc2c(=O)c2cc3c(=O)n(-c4ccc(-c5ccc(-c6nc7ccccc7o6)cc5)cc4)c(=O)c3cc12	0.0	0.0	2.0	0.010556875164951175	0.0	0.0	0.0	0.0	0.0	0.0	0.0	0.0	0.0	0.0
c1cnc2no[nH+]c2c1	0.0	0.0	2.0	0.010556875164951175	0.0	0.0	0.0	0.0	0.0	0.0	0.0	0.0	0.0	0.0
O=c1c2ccccc2c(Cc2ccccc2)nn1C1CCCNCC1	0.0	0.0	1.0	0.005278437582475587	0.0	0.0	0.0	0.0	0.0	0.0	0.0	0.0	0.0	0.0
O=c1c2ccccc2ccc2ccccc12	0.0	0.0	1.0	0.005278437582475587	0.0	0.0	0.0	0.0	0.0	0.0	0.0	0.0	0.0	0.0
O=c1c2ccccc2n2cnc3cccc1c32	0.0	0.0	2.0	0.010556875164951175	0.0	0.0	0.0	0.0	0.0	0.0	0.0	0.0	0.0	0.0
c1cnc2nc3nc[nH]c3cc2c1	0.0	0.0	1.0	0.005278437582475587	0.0	0.0	0.0	0.0	0.0	0.0	0.0	0.0	0.0	0.0
O=c1c2ccccc2nc2c(N=Nc3ccccc3)c[nH]n12	0.0	0.0	1.0	0.005278437582475587	1.0	0.02603488674824265	1.0	0.030193236714975844	0.0	0.0	0.0	0.0	0.0	0.0
O=c1c2ccccc2nc2cc[nH]n12	0.0	0.0	1.0	0.005278437582475587	0.0	0.0	0.0	0.0	0.0	0.0	0.0	0.0	0.0	0.0
c1cnc2cnncc2c1	0.0	0.0	7.0	0.03694906307732911	0.0	0.0	0.0	0.0	0.0	0.0	0.0	0.0	0.0	0.0
O=c1c2ccccc2nc2n1Cc1ccccc1-2	0.0	0.0	1.0	0.005278437582475587	0.0	0.0	0.0	0.0	0.0	0.0	0.0	0.0	0.0	0.0
c1cnc2cn[nH+]cc2c1	0.0	0.0	2.0	0.010556875164951175	0.0	0.0	0.0	0.0	0.0	0.0	0.0	0.0	0.0	0.0
O=c1cc2ccc3ccc[nH]c3c2c2c1O2	0.0	0.0	1.0	0.005278437582475587	0.0	0.0	0.0	0.0	0.0	0.0	0.0	0.0	0.0	0.0
c1cnc2ccc3scnc3c2c1	0.0	0.0	1.0	0.005278437582475587	0.0	0.0	0.0	0.0	0.0	0.0	0.0	0.0	0.0	0.0
c1cnc2ccc3nc[nH]c3c2c1	0.0	0.0	2.0	0.010556875164951175	0.0	0.0	0.0	0.0	0.0	0.0	0.0	0.0	0.0	0.0
c1cnc2ccc3ccc4c(c3c2c1)O4	0.0	0.0	1.0	0.005278437582475587	0.0	0.0	0.0	0.0	0.0	0.0	0.0	0.0	0.0	0.0
c1cnc2ccc3c4c(ccc3c2c1)O4	0.0	0.0	1.0	0.005278437582475587	0.0	0.0	0.0	0.0	0.0	0.0	0.0	0.0	0.0	0.0
c1cnc2ccc3c(c2c1)CCC1OC31	0.0	0.0	2.0	0.010556875164951175	0.0	0.0	0.0	0.0	0.0	0.0	0.0	0.0	0.0	0.0
c1cnc2ccc3c(c2c1)C1OC1CC3	0.0	0.0	2.0	0.010556875164951175	0.0	0.0	0.0	0.0	0.0	0.0	0.0	0.0	0.0	0.0
c1cnc2ccc3[nH]cnc3c2c1	0.0	0.0	13.0	0.06861968857218263	1.0	0.02603488674824265	0.0	0.0	2.0	0.15048908954100826	1.0	0.3134796238244514	2.0	0.13774104683195593
O=c1c2ccccc2oc2c3c(ccc12)OC1OC=CC31	0.0	0.0	15.0	0.0791765637371338	1.0	0.02603488674824265	0.0	0.0	2.0	0.15048908954100826	0.0	0.0	0.0	0.0
O=c1c2ccccc2oc2c3c(ccc12)OC1OCCC31	0.0	0.0	5.0	0.026392187912377938	0.0	0.0	0.0	0.0	0.0	0.0	0.0	0.0	0.0	0.0
O=c1c2ccccc2oc2c3c(ccc12)O[C]1OC=C[C]13	0.0	0.0	1.0	0.005278437582475587	0.0	0.0	0.0	0.0	0.0	0.0	0.0	0.0	0.0	0.0
O=c1c2ccccc2oc2cc3c(cc12)C1C=COC1O3	0.0	0.0	11.0	0.05806281340723146	0.0	0.0	0.0	0.0	0.0	0.0	0.0	0.0	0.0	0.0
c1cncc(-c2cc3cc(C4CCNCC4)ccc3[nH]2)c1	0.0	0.0	3.0	0.015835312747426764	0.0	0.0	0.0	0.0	0.0	0.0	0.0	0.0	0.0	0.0
O=c1c2ccccc2c(=O)c2c1ccc1[nH]c3c(ccc4c(=O)c5ccccc5c(=O)c43)[nH]c12	0.0	0.0	1.0	0.005278437582475587	0.0	0.0	0.0	0.0	0.0	0.0	0.0	0.0	0.0	0.0
O=c1c2ccccc2[se]n1-c1ccccc1	0.0	0.0	1.0	0.005278437582475587	0.0	0.0	0.0	0.0	0.0	0.0	0.0	0.0	0.0	0.0
O=c1c2ccccc2[nH]c2ccccc12	0.0	0.0	3.0	0.015835312747426764	0.0	0.0	0.0	0.0	0.0	0.0	0.0	0.0	0.0	0.0
O=c1c(OC2CCCC(COC3CCCCO3)O2)c(-c2ccccc2)oc2ccccc12	0.0	0.0	4.0	0.02111375032990235	1.0	0.02603488674824265	1.0	0.030193236714975844	1.0	0.07524454477050413	0.0	0.0	0.0	0.0
c1cncc(CN2CCNCC2)c1	0.0	0.0	2.0	0.010556875164951175	0.0	0.0	0.0	0.0	0.0	0.0	0.0	0.0	0.0	0.0
c1cncc(C2CCC[NH2+]2)c1	0.0	0.0	4.0	0.02111375032990235	0.0	0.0	0.0	0.0	0.0	0.0	0.0	0.0	0.0	0.0
c1cncc(B2OCCO2)c1	0.0	0.0	1.0	0.005278437582475587	0.0	0.0	0.0	0.0	0.0	0.0	0.0	0.0	0.0	0.0
O=c1c(OC2CCCCO2)c(-c2ccccc2)oc2ccccc12	0.0	0.0	2.0	0.010556875164951175	1.0	0.02603488674824265	0.0	0.0	1.0	0.07524454477050413	0.0	0.0	1.0	0.06887052341597796
O=c1c2[nH]c3ccccc3c2nnn1N=Cc1ccccc1	0.0	0.0	8.0	0.0422275006598047	0.0	0.0	0.0	0.0	0.0	0.0	0.0	0.0	0.0	0.0
O=c1c2c3n(c(=O)cc2[nH]n1-c1ccccc1)CCCN(Cc1ccccc1)C3	0.0	0.0	1.0	0.005278437582475587	0.0	0.0	0.0	0.0	0.0	0.0	0.0	0.0	0.0	0.0
c1cncc(-c2nnc3cnc4ccc(CN5CCOCC5)cc4n23)c1	0.0	0.0	1.0	0.005278437582475587	0.0	0.0	0.0	0.0	0.0	0.0	0.0	0.0	0.0	0.0
O=c1c2cc(-c3ccccc3)sc2n(Cc2ccccc2)c(=O)n1-c1cccnn1	0.0	0.0	1.0	0.005278437582475587	0.0	0.0	0.0	0.0	0.0	0.0	0.0	0.0	0.0	0.0
O=c1c2ccc(OCC3CO3)cc2sn1CC1CO1	0.0	0.0	2.0	0.010556875164951175	0.0	0.0	0.0	0.0	0.0	0.0	0.0	0.0	0.0	0.0
O=c1c2ccc3c4c(ccc(c24)c2nc4ccccc4n12)c(=O)n1c2ccccc2nc31	0.0	0.0	1.0	0.005278437582475587	0.0	0.0	0.0	0.0	0.0	0.0	0.0	0.0	0.0	0.0
c1cncc(-c2ncc3cnc4cccnc4n23)c1	0.0	0.0	1.0	0.005278437582475587	0.0	0.0	0.0	0.0	0.0	0.0	0.0	0.0	0.0	0.0
c1cncc(-c2cscn2)c1	0.0	0.0	1.0	0.005278437582475587	0.0	0.0	0.0	0.0	0.0	0.0	0.0	0.0	0.0	0.0
O=c1c2ccc3cccc4c(=O)cc(c5ccccc15)-c2c34	0.0	0.0	1.0	0.005278437582475587	0.0	0.0	0.0	0.0	0.0	0.0	0.0	0.0	0.0	0.0
O=c1c2cccc3c4cccc5c(=O)c6cccc7c8cccc1c8c(c23)c(c54)c67	0.0	0.0	1.0	0.005278437582475587	0.0	0.0	0.0	0.0	1.0	0.07524454477050413	0.0	0.0	1.0	0.06887052341597796
O=c1c2cccc3ccc4c5ccccc5cc1c4c32	0.0	0.0	1.0	0.005278437582475587	0.0	0.0	0.0	0.0	0.0	0.0	0.0	0.0	0.0	0.0
O=c1c2cccc3ccc4cccc1c4c32	0.0	0.0	2.0	0.010556875164951175	0.0	0.0	0.0	0.0	0.0	0.0	0.0	0.0	0.0	0.0
O=c1c2cccc3cccc(c32)c2nc3ccccc3n12	0.0	0.0	1.0	0.005278437582475587	0.0	0.0	0.0	0.0	0.0	0.0	0.0	0.0	0.0	0.0
O=c1c2ccccc2[nH+]c2n1CCc1c-2[nH]c2ccccc12	0.0	0.0	1.0	0.005278437582475587	0.0	0.0	0.0	0.0	0.0	0.0	0.0	0.0	0.0	0.0
O=c1c2ccccc2[nH]c2c3c(ccc12)OC(C1CO1)C3	0.0	0.0	2.0	0.010556875164951175	0.0	0.0	0.0	0.0	0.0	0.0	0.0	0.0	0.0	0.0
O=c1c2ccccc2[nH]c2c3c(ccc12)OCC3	0.0	0.0	3.0	0.015835312747426764	0.0	0.0	0.0	0.0	0.0	0.0	0.0	0.0	0.0	0.0
O=c1c2ccccc2[nH]c2cc3c(=O)c4ccccc4[nH]c3cc12	0.0	0.0	5.0	0.026392187912377938	3.0	0.07810466024472794	4.0	0.12077294685990338	1.0	0.07524454477050413	0.0	0.0	0.0	0.0
c1cncc(-c2cccnc2)c1	0.0	0.0	1.0	0.005278437582475587	0.0	0.0	0.0	0.0	0.0	0.0	0.0	0.0	0.0	0.0
O=c1c2ccccc2oc2cc3c(cc12)C1CCOC1O3	0.0	0.0	2.0	0.010556875164951175	0.0	0.0	0.0	0.0	0.0	0.0	0.0	0.0	0.0	0.0
O=c1c2ccccc2oc2cccc(OC3CCCCO3)c12	0.0	0.0	7.0	0.03694906307732911	0.0	0.0	0.0	0.0	0.0	0.0	0.0	0.0	0.0	0.0
c1cnc2cc3c(cc2n1)C1CNCC3C1	0.0	0.0	1.0	0.005278437582475587	0.0	0.0	0.0	0.0	0.0	0.0	0.0	0.0	0.0	0.0
O=c1cc(C2=CCCC=C2)oc2c1C=CCC2	0.0	0.0	1.0	0.005278437582475587	0.0	0.0	0.0	0.0	0.0	0.0	0.0	0.0	0.0	0.0
O=c1cc(N2CCC(c3ccccc3)CC2)cc[nH]1	0.0	0.0	1.0	0.005278437582475587	0.0	0.0	0.0	0.0	0.0	0.0	0.0	0.0	0.0	0.0
c1cnc2c(c1)ncc1cnc(-c3cn[nH]c3)n12	0.0	0.0	1.0	0.005278437582475587	0.0	0.0	0.0	0.0	0.0	0.0	0.0	0.0	0.0	0.0
O=c1cc(N2CCCCC2)n(Cc2ccccc2)c(=O)[nH]1	0.0	0.0	1.0	0.005278437582475587	0.0	0.0	0.0	0.0	0.0	0.0	0.0	0.0	0.0	0.0
c1cnc2c(c1)nc1ccccn12	0.0	0.0	9.0	0.047505938242280284	2.0	0.0520697734964853	0.0	0.0	0.0	0.0	2.0	0.6269592476489028	0.0	0.0
c1cnc2c(c1)ccc1ncccc12	0.0	0.0	4.0	0.02111375032990235	0.0	0.0	0.0	0.0	0.0	0.0	0.0	0.0	0.0	0.0
O=c1cc(NC2CCNCC2)c2cc(C(c3ccccc3)c3ccccc3)ccc2[nH]1	0.0	0.0	1.0	0.005278437582475587	0.0	0.0	0.0	0.0	0.0	0.0	0.0	0.0	0.0	0.0
O=c1cc(NCCNCCCc2ccccc2)[nH]c(=O)[nH]1	0.0	0.0	1.0	0.005278437582475587	0.0	0.0	0.0	0.0	0.0	0.0	0.0	0.0	0.0	0.0
O=c1cc(OCc2ccccc2)ccn1-c1ccc2n[nH]cc2c1	0.0	0.0	2.0	0.010556875164951175	0.0	0.0	0.0	0.0	0.0	0.0	0.0	0.0	0.0	0.0
O=c1cc(OCc2ccccc2)ccn1-c1ccc2nn(C3CC3)cc2c1	0.0	0.0	2.0	0.010556875164951175	0.0	0.0	0.0	0.0	0.0	0.0	0.0	0.0	0.0	0.0
c1cnc2c(c1)ccc1cccnc12	0.0	0.0	3.0	0.015835312747426764	0.0	0.0	0.0	0.0	0.0	0.0	0.0	0.0	0.0	0.0
O=c1cc(OCc2ccsc2)ccn1-c1ccc2nn(C3CC3)cc2c1	0.0	0.0	1.0	0.005278437582475587	0.0	0.0	0.0	0.0	0.0	0.0	0.0	0.0	0.0	0.0
c1cnc2c(c1)ccc1cc[nH]c12	0.0	0.0	3.0	0.015835312747426764	0.0	0.0	0.0	0.0	0.0	0.0	0.0	0.0	0.0	0.0
c1cnc2c(c1)ccc1c3cccnc3ccc12	0.0	0.0	1.0	0.005278437582475587	0.0	0.0	0.0	0.0	0.0	0.0	0.0	0.0	0.0	0.0
c1cnc2c(c1)ccc1c2ccc2cccnc21	0.0	0.0	1.0	0.005278437582475587	0.0	0.0	0.0	0.0	0.0	0.0	0.0	0.0	0.0	0.0
O=c1cc2c(c3c1ccc1[nH]c4c(ccc5ccccc54)cc13)O2	0.0	0.0	1.0	0.005278437582475587	0.0	0.0	0.0	0.0	0.0	0.0	0.0	0.0	0.0	0.0
O=c1cc2c(c3c1ccc1[nH]cccc13)O2	0.0	0.0	2.0	0.010556875164951175	0.0	0.0	0.0	0.0	0.0	0.0	0.0	0.0	0.0	0.0
O=c1cc2c(ccc3[nH]cccc32)c2c1O2	0.0	0.0	1.0	0.005278437582475587	0.0	0.0	0.0	0.0	0.0	0.0	0.0	0.0	0.0	0.0
c1cnc2c(c1)ccc1[nH]cnc12	0.0	0.0	1.0	0.005278437582475587	0.0	0.0	0.0	0.0	0.0	0.0	0.0	0.0	0.0	0.0
c1cnc2c(c1)cc1ccc3cccc4ccc2c1c34	0.0	0.0	1.0	0.005278437582475587	1.0	0.02603488674824265	0.0	0.0	0.0	0.0	0.0	0.0	0.0	0.0
c1cnc2c(c1)NON2	0.0	0.0	1.0	0.005278437582475587	0.0	0.0	0.0	0.0	0.0	0.0	0.0	0.0	0.0	0.0
O=c1cc2ccc(Sc3ccccc3)nn2cn1	0.0	0.0	1.0	0.005278437582475587	0.0	0.0	0.0	0.0	0.0	0.0	0.0	0.0	0.0	0.0
O=c1cc2ccc3cc4c(ccc5ccccc54)[nH]c3c2c2c1O2	0.0	0.0	1.0	0.005278437582475587	0.0	0.0	0.0	0.0	0.0	0.0	0.0	0.0	0.0	0.0
c1cnc2c(c1)CCC1OC21	0.0	0.0	2.0	0.010556875164951175	0.0	0.0	0.0	0.0	0.0	0.0	0.0	0.0	0.0	0.0
O=c1cc(Cn2cnc3ccccc32)nc2ccccn12	0.0	0.0	1.0	0.005278437582475587	0.0	0.0	0.0	0.0	0.0	0.0	0.0	0.0	0.0	0.0
O=c1cc(-c2cscn2)[nH]c2ccccc12	0.0	0.0	1.0	0.005278437582475587	0.0	0.0	0.0	0.0	0.0	0.0	0.0	0.0	0.0	0.0
c1cnc2cc3[nH]cnc3nc2c1	0.0	0.0	1.0	0.005278437582475587	0.0	0.0	0.0	0.0	0.0	0.0	0.0	0.0	0.0	0.0
c1cnc2c(ccc3[nH]c(NC4CCCCO4)nc32)n1	0.0	0.0	2.0	0.010556875164951175	0.0	0.0	0.0	0.0	0.0	0.0	0.0	0.0	0.0	0.0
c1cnc2cc3[nH]cnc3cc2n1	0.0	0.0	1.0	0.005278437582475587	0.0	0.0	0.0	0.0	0.0	0.0	0.0	0.0	0.0	0.0
c1cnc2cc(NC3=NCCN3)ccc2n1	0.0	0.0	1.0	0.005278437582475587	0.0	0.0	0.0	0.0	0.0	0.0	0.0	0.0	0.0	0.0
O=c1c2ccccc2sc2cccc(N3CCNCC3)c12	0.0	0.0	1.0	0.005278437582475587	0.0	0.0	0.0	0.0	0.0	0.0	0.0	0.0	0.0	0.0
c1cnc2c[nH+]ncc2c1	0.0	0.0	2.0	0.010556875164951175	0.0	0.0	0.0	0.0	0.0	0.0	0.0	0.0	0.0	0.0
O=c1c2ccccc2sc2ccccc12	0.0	0.0	18.0	0.09501187648456057	4.0	0.1041395469929706	3.0	0.09057971014492754	1.0	0.07524454477050413	1.0	0.3134796238244514	1.0	0.06887052341597796
c1cnc2c3c(ccc2c1)CCC1OC31	0.0	0.0	3.0	0.015835312747426764	0.0	0.0	0.0	0.0	0.0	0.0	0.0	0.0	0.0	0.0
c1cnc2c3c(ccc2c1)C1OOC1O3	0.0	0.0	1.0	0.005278437582475587	0.0	0.0	0.0	0.0	0.0	0.0	0.0	0.0	0.0	0.0
O=c1c2ccccc2sn1CC1CO1	0.0	0.0	1.0	0.005278437582475587	0.0	0.0	0.0	0.0	0.0	0.0	0.0	0.0	0.0	0.0
O=c1c2nc3ccccc3c-2n[nH]n1N=Cc1ccccc1	0.0	0.0	11.0	0.05806281340723146	0.0	0.0	0.0	0.0	0.0	0.0	0.0	0.0	0.0	0.0
c1cnc2c3c(ccc2c1)C1OC1CC3	0.0	0.0	1.0	0.005278437582475587	0.0	0.0	0.0	0.0	0.0	0.0	0.0	0.0	0.0	0.0
c1cnc2c(n1)CNCCO2	0.0	0.0	1.0	0.005278437582475587	0.0	0.0	0.0	0.0	0.0	0.0	0.0	0.0	0.0	0.0
O=c1c2ncc(NC3CCCCC3)cc2nc2ccccn12	0.0	0.0	1.0	0.005278437582475587	0.0	0.0	0.0	0.0	0.0	0.0	0.0	0.0	0.0	0.0
c1cnc2c(n1)CCCC2	0.0	0.0	1.0	0.005278437582475587	0.0	0.0	0.0	0.0	0.0	0.0	0.0	0.0	0.0	0.0
O=c1cc(-c2ccc(OC3CCN(C4CCC4)CC3)cc2)cn[nH]1	0.0	0.0	1.0	0.005278437582475587	0.0	0.0	0.0	0.0	0.0	0.0	0.0	0.0	0.0	0.0
O=c1cc(-c2ccc(OCCCN3CCCC3)cc2)cn[nH]1	0.0	0.0	1.0	0.005278437582475587	0.0	0.0	0.0	0.0	0.0	0.0	0.0	0.0	0.0	0.0
O=c1cc(-c2ccc(OCCCN3CCCC3)cc2)cnn1-c1ccccn1	0.0	0.0	1.0	0.005278437582475587	0.0	0.0	0.0	0.0	0.0	0.0	0.0	0.0	0.0	0.0
O=c1cc(-c2ccccc2)cc(-c2ccccc2)n1N=Cc1ccco1	0.0	0.0	2.0	0.010556875164951175	0.0	0.0	0.0	0.0	0.0	0.0	0.0	0.0	0.0	0.0
O=c1cc(-c2ccccc2)n(-c2ccccc2)c(-c2ccccc2)c1	0.0	0.0	1.0	0.005278437582475587	0.0	0.0	0.0	0.0	0.0	0.0	0.0	0.0	0.0	0.0
O=c1cc(-c2ccccc2)oc2c(C3CCNCC3)cccc12	0.0	0.0	1.0	0.005278437582475587	0.0	0.0	0.0	0.0	0.0	0.0	0.0	0.0	0.0	0.0
O=c1cc(-c2ccccc2)oc2c1ccc1ccccc12	0.0	0.0	1.0	0.005278437582475587	0.0	0.0	0.0	0.0	0.0	0.0	0.0	0.0	0.0	0.0
c1cnc2c(ccc3[nH]cnc32)n1	0.0	0.0	21.0	0.11084718923198733	0.0	0.0	0.0	0.0	1.0	0.07524454477050413	1.0	0.3134796238244514	1.0	0.06887052341597796
O=c1cc(-c2ccccc2)oc2ccc(C3CCCCO3)cc12	0.0	0.0	1.0	0.005278437582475587	0.0	0.0	0.0	0.0	0.0	0.0	0.0	0.0	0.0	0.0
O=c1cc(-c2ccccc2)oc2ccc3ccccc3c12	0.0	0.0	1.0	0.005278437582475587	0.0	0.0	0.0	0.0	0.0	0.0	0.0	0.0	0.0	0.0
c1cc(N2CCNCC2)ccc1-c1nc2c(c(NCCN3CCOCC3)n1)COCC2	0.0	0.0	1.0	0.005278437582475587	0.0	0.0	0.0	0.0	0.0	0.0	0.0	0.0	0.0	0.0
c1cc2c3c(c1)ccc1cccc(c13)C2	0.0	0.0	2.0	0.010556875164951175	0.0	0.0	0.0	0.0	0.0	0.0	0.0	0.0	0.0	0.0
c1cc(N2CCNCC2)ccc1-c1ncc2c(n1)N(CCCCN1CCOCC1)CC2	0.0	0.0	1.0	0.005278437582475587	0.0	0.0	0.0	0.0	0.0	0.0	0.0	0.0	0.0	0.0
c1ccc(CN2CCN(Cc3ccccc3)CCN(Cc3ccccc3)CCN(Cc3ccccc3)CC2)cc1	0.0	0.0	1.0	0.005278437582475587	0.0	0.0	0.0	0.0	0.0	0.0	0.0	0.0	0.0	0.0
c1ccc(CN(Cc2ccccc2)c2ccc(N(c3ccc(N(Cc4ccccc4)Cc4ccccc4)cc3)c3ccc(N(c4ccc(N(Cc5ccccc5)Cc5ccccc5)cc4)c4ccc(N(Cc5ccccc5)Cc5ccccc5)cc4)cc3)cc2)cc1	0.0	0.0	1.0	0.005278437582475587	0.0	0.0	0.0	0.0	0.0	0.0	0.0	0.0	0.0	0.0
c1ccc(CN2C3c4ccccc4-c4ccccc4C32)cc1	0.0	0.0	12.0	0.06334125098970705	0.0	0.0	0.0	0.0	0.0	0.0	0.0	0.0	0.0	0.0
c1ccc(CN2CC3CCCNC3C2)cc1	0.0	0.0	1.0	0.005278437582475587	0.0	0.0	0.0	0.0	0.0	0.0	0.0	0.0	0.0	0.0
[truncated: 3,070 more rows]
