# Supplementary material for: Comparative Chemical Space Analysis of Pesticides and Substances with Genotoxicity Data
Source: Chem Res Toxicol. 2025 Oct 29;38(11):1871–88. doi: 10.1021/acs.chemrestox.5c00198 (PMC12628336; doi:10.1021/acs.chemrestox.5c00198)
Supplement: Supplementary file 3 [file tx5c00198_si_003.txt]

Functional Group	Pesticides	Ames	In vitro CA	In vitro MCGM	In vitro MN	In vivo CA	In vivo MN	Overall Genotoxicity
Primary_carbon	0.5748	0.50858	0.54361	0.57397	0.51693	0.40125	0.4635	0.51395
Secondary_carbon	0.35267	0.39594	0.40953	0.43539	0.3845	0.22571	0.32231	0.40197
Tertiary_carbon	0.17261	0.16944	0.16168	0.16818	0.16328	0.11912	0.13567	0.17108
Quaternary_carbon	0.08869	0.08029	0.08487	0.09571	0.07675	0.06583	0.0854	0.08167
Alkene	0.10734	0.16105	0.12158	0.12228	0.1392	0.13166	0.14463	0.16093
Alkyne	0.00974	0.00707	0.00573	0.00483	0.0015	0.00627	0.00895	0.00699
Allene	0.0	5e-05	0.00026	0.0003	0.0	0.0	0.0	5e-05
Alkylchloride	0.0518	0.04629	0.03957	0.03261	0.05643	0.06583	0.06198	0.04538
Alkylfluoride	0.10423	0.03954	0.06118	0.05707	0.03311	0.03448	0.06818	0.0398
Alkylbromide	0.0085	0.0171	0.00937	0.00634	0.01279	0.0094	0.01653	0.01648
Alkyliodide	0.00124	0.00164	0.0013	0.00091	0.00075	0.0	0.00207	0.00156
Alcohol	0.12909	0.1574	0.14085	0.14251	0.14898	0.07837	0.16598	0.15902
Primary_alcohol	0.0545	0.06825	0.08045	0.08998	0.09255	0.03762	0.08884	0.07006
Secondary_alcohol	0.06548	0.09887	0.06222	0.05616	0.06622	0.04702	0.08402	0.09921
Tertiary_alcohol	0.03792	0.03088	0.02734	0.02264	0.02483	0.02508	0.04132	0.03106
Dialkylether	0.07708	0.08451	0.06769	0.07911	0.07223	0.08464	0.05441	0.08443
Dialkylthioether	0.00891	0.00866	0.00625	0.00694	0.00602	0.0094	0.00413	0.00849
Alkylarylether	0.1264	0.11671	0.09399	0.08635	0.08653	0.1442	0.13223	0.11524
Diarylether	0.04869	0.01721	0.01744	0.01872	0.0158	0.03135	0.03581	0.01679
Alkylarylthioether	0.01305	0.00612	0.00625	0.00302	0.0015	0.00627	0.00482	0.00628
Diarylthioether	0.00269	0.00311	0.00286	0.00181	0.0015	0.00627	0.00413	0.00302
Oxonium	0.00021	0.00011	0.0	0.0	0.0	0.0	0.0	0.0001
Amine	0.09076	0.21483	0.16819	0.17361	0.18962	0.19122	0.18251	0.21259
Primary_aliph_amine	0.01285	0.0331	0.02864	0.03321	0.03311	0.02508	0.02617	0.03317
Secondary_aliph_amine	0.01181	0.03093	0.02083	0.02144	0.02408	0.02194	0.01515	0.03071
Tertiary_aliph_amine	0.02259	0.06355	0.04114	0.04318	0.04439	0.01567	0.04752	0.06267
Quaternary_aliph_ammonium	0.01077	0.00296	0.00312	0.00302	0.00301	0.00313	0.00344	0.00312
Primary_arom_amine	0.03916	0.08488	0.06483	0.05465	0.08352	0.1348	0.0916	0.08363
Secondary_arom_amine	0.00166	0.0076	0.00963	0.00966	0.00451	0.00627	0.00413	0.00749
Tertiary_arom_amine	0.0	0.00127	0.0	0.0	0.0	0.0	0.0	0.00121
Secondary_mixed_amine	0.00539	0.01541	0.01302	0.0163	0.02709	0.01567	0.02066	0.01518
Tertiary_mixed_amine	0.0085	0.03162	0.02109	0.02536	0.02107	0.01567	0.02755	0.03131
Quaternary_mixed_ammonium	0.0	5e-05	0.0	0.0	0.0	0.0	0.0	5e-05
Ammonium	0.01077	0.00317	0.00364	0.00332	0.00527	0.00313	0.00758	0.00352
Alkylthiol	0.00145	0.00391	0.00495	0.00725	0.00451	0.0	0.00207	0.00402
Dialkylthioether	0.00891	0.00866	0.00625	0.00694	0.00602	0.0094	0.00413	0.00849
Alkylarylthioether	0.01305	0.00612	0.00625	0.00302	0.0015	0.00627	0.00482	0.00628
Disulfide	0.00518	0.00306	0.00469	0.00513	0.00301	0.0	0.00138	0.00332
1,2-Aminoalcohol	0.01077	0.0266	0.02343	0.02748	0.03762	0.0094	0.03444	0.02654
1,2-Diol	0.01927	0.04381	0.02343	0.01691	0.02859	0.01567	0.03512	0.04378
1,1-Diol	0.00041	0.00032	0.00026	0.0003	0.00075	0.0	0.00069	0.0003
Hydroperoxide	0.00207	0.00179	0.0013	0.00181	0.0015	0.0	0.00138	0.00171
Peroxo	0.00104	0.00375	0.00573	0.01238	0.00752	0.0	0.00138	0.00422
Organometallic_compounds	0.01513	0.00206	0.00052	0.0003	0.00075	0.00313	0.00207	0.00196
Aldehyde	0.01305	0.02402	0.01666	0.01932	0.02935	0.01254	0.01584	0.02342
Ketone	0.06983	0.11053	0.07837	0.07729	0.09105	0.05016	0.09229	0.10997
Imine	0.00145	0.00998	0.00651	0.00604	0.00376	0.00313	0.00344	0.00955
Immonium	0.00083	0.00148	0.0013	0.00121	0.0015	0.0	0.00275	0.00146
Oxime	0.00083	0.00364	0.00182	0.00211	0.0015	0.00313	0.00275	0.00347
Oximether	0.02155	0.00591	0.00755	0.00845	0.00602	0.01567	0.01102	0.00603
Acetal	0.03212	0.03616	0.02395	0.02083	0.03461	0.03135	0.03719	0.03649
Hemiacetal	0.00559	0.00401	0.00182	0.00151	0.00075	0.00313	0.00413	0.00397
Aminal	0.00373	0.00206	0.00182	0.00181	0.0015	0.0	0.00138	0.00206
Hemiaminal	0.00145	0.00063	0.00026	0.0003	0.0	0.0	0.0	0.0006
Thioacetal	0.00062	0.00037	0.00052	0.0006	0.0	0.0	0.00069	0.00035
Thiohemiacetal	0.0	5e-05	0.00026	0.0003	0.0	0.0	0.0	0.0001
Halogen_acetal_like	0.0145	0.00718	0.00807	0.00785	0.00451	0.0094	0.00758	0.00689
Acetal_like	0.06133	0.05685	0.0427	0.04046	0.04891	0.05016	0.05716	0.05664
Halogenmethylen_ester_and_similar	0.00083	0.00132	0.00026	0.0	0.0	0.0	0.0	0.00126
NOS_methylen_ester_and_similar	0.02031	0.01605	0.01354	0.01057	0.00376	0.01567	0.01446	0.01618
Hetero_methylen_ester_and_similar	0.02114	0.01737	0.0138	0.01057	0.00376	0.01567	0.01446	0.01744
Cyanhydrine	0.00021	0.00053	0.00078	0.0003	0.0	0.0	0.0	0.0005
Chloroalkene	0.02797	0.01504	0.01432	0.01479	0.01956	0.04389	0.02548	0.01452
Fluoroalkene	0.00041	0.00174	0.00443	0.00393	0.00226	0.0	0.00069	0.00176
Bromoalkene	0.00207	0.00301	0.00234	0.00211	0.00226	0.0	0.00344	0.00302
Iodoalkene	0.00021	5e-05	0.0	0.0	0.0	0.0	0.0	5e-05
Enol	0.01285	0.00465	0.00364	0.00332	0.00602	0.01567	0.00895	0.00467
Endiol	0.00041	0.00021	0.00026	0.0003	0.0015	0.00313	0.00207	0.00025
Enolether	0.0085	0.01177	0.00599	0.00574	0.00677	0.00313	0.00826	0.01166
Enolester	0.00269	0.0019	0.00312	0.00423	0.00451	0.0094	0.0062	0.00206
Enamine	0.00166	0.00523	0.00156	0.00181	0.00451	0.00313	0.00482	0.00503
Thioenolether	0.00145	0.00121	0.00026	0.0006	0.0	0.0	0.00069	0.00116
Acylchloride	0.0	0.00438	0.0026	0.0003	0.00226	0.0	0.0	0.00432
Acylfluoride	0.0	0.00037	0.0	0.0	0.0	0.0	0.0	0.00035
Acylbromide	0.0	0.00032	0.00026	0.0	0.0	0.0	0.0	0.0003
Acylhalide	0.0	0.00507	0.00286	0.0003	0.00226	0.0	0.0	0.00498
Carboxylic_acid	0.12743	0.09248	0.09659	0.08575	0.09857	0.05329	0.10124	0.09303
Carboxylic_ester	0.13738	0.12747	0.13929	0.16093	0.13469	0.10031	0.09917	0.12937
Lactone	0.02984	0.02354	0.01796	0.01359	0.02709	0.03448	0.03444	0.02407
Carboxylic_anhydride	0.00186	0.00274	0.00521	0.00453	0.00301	0.0	0.00069	0.00292
Carboxylic_acid_derivative	0.46332	0.37192	0.37464	0.37651	0.36268	0.31348	0.3719	0.37599
Carbothioic_acid	0.00041	0.00021	0.00026	0.0003	0.0	0.0	0.0	0.00025
Carbothioic_S_ester	0.00124	0.00116	0.00078	0.0003	0.0	0.0	0.00069	0.00116
Carbothioic_S_lactone	0.00062	0.00016	0.00052	0.0006	0.0	0.0	0.0	0.00015
Carbothioic_O_ester	0.0	0.00011	0.0	0.0	0.0	0.0	0.0	0.0001
Carbothioic_O_lactone	0.0	5e-05	0.0	0.0	0.0	0.0	0.0	5e-05
Amide	0.11583	0.09565	0.08201	0.08001	0.07901	0.05956	0.08747	0.09569
Primary_amide	0.01699	0.01177	0.01041	0.00845	0.01053	0.00627	0.01722	0.01171
Secondary_amide	0.06133	0.06941	0.05233	0.05314	0.0474	0.04075	0.05372	0.06906
Tertiary_amide	0.04041	0.01921	0.02109	0.02053	0.02333	0.01881	0.01997	0.0196
Lactam	0.03481	0.03278	0.02994	0.02506	0.02558	0.02821	0.03926	0.03403
Alkyl_imide	0.00663	0.00443	0.00391	0.00332	0.0015	0.00313	0.00138	0.00437
N_hetero_imide	0.00249	0.00143	0.00104	0.0006	0.00226	0.00627	0.00207	0.00136
Imide_acidic	0.0029	0.00169	0.00104	0.0	0.0015	0.0	0.00138	0.00166
Thioamide	0.00041	0.00026	0.00052	0.0006	0.00075	0.00313	0.00138	0.00025
Thiolactam	0.00041	0.00021	0.00052	0.0003	0.00075	0.0	0.00138	0.0002
Oximester	0.00062	0.00042	0.0	0.0	0.0	0.0	0.0	0.0004
Amidine	0.00456	0.00348	0.0013	0.00121	0.00226	0.00627	0.00207	0.00337
Hydroxamic_acid	0.0	0.0038	0.00052	0.0	0.00075	0.0	0.0	0.00367
Hydroxamic_acid_ester	0.00207	0.00042	0.00026	0.0006	0.00075	0.0	0.00069	0.0004
Imidoacid	0.0	5e-05	0.00026	0.0003	0.0	0.0	0.0	5e-05
Imidoacid_cyclic	0.0058	0.00232	0.00364	0.00423	0.00376	0.0	0.00482	0.00226
Imidolactone	0.0346	0.01119	0.01198	0.01479	0.00903	0.01881	0.02342	0.01086
Imidothioacid	0.00021	0.0	0.0	0.0	0.0	0.0	0.0	0.0
Imidothioacid_cyclic	0.00021	0.00011	0.0	0.0	0.0	0.0	0.0	0.0001
Imidothioester	0.00021	0.0	0.0	0.0	0.0	0.0	0.0	0.0
Imidothiolactone	0.00021	0.00084	0.00052	0.0	0.00075	0.00313	0.00069	0.0008
Amidine	0.00456	0.00348	0.0013	0.00121	0.00226	0.00627	0.00207	0.00337
Imidolactam	0.01264	0.0303	0.0112	0.00906	0.0158	0.01881	0.02617	0.02985
Imidoylhalide	0.00021	5e-05	0.0	0.0	0.0	0.0	0.0	5e-05
Imidoylhalide_cyclic	0.02321	0.00744	0.00729	0.00664	0.01053	0.01567	0.01033	0.00754
Amidrazone	0.00021	0.00037	0.0	0.0	0.0	0.0	0.00069	0.00035
Alpha_aminoacid	0.00559	0.01151	0.01146	0.00785	0.00828	0.00313	0.01033	0.01181
Alpha_hydroxyacid	0.00601	0.00211	0.00364	0.00242	0.00527	0.0	0.00069	0.00221
Peptide_middle	0.00145	0.00369	0.00234	0.00211	0.00226	0.00313	0.00482	0.00387
Peptide_C_term	0.00249	0.00575	0.00208	0.00242	0.00301	0.00313	0.00207	0.00568
Peptide_N_term	0.00145	0.00322	0.00182	0.00181	0.00301	0.00313	0.00207	0.00322
Carboxylic_orthoester	0.00041	0.00042	0.00026	0.0003	0.0	0.0	0.0	0.0004
Ketene	0.0	0.00011	0.00026	0.0	0.0	0.0	0.0	0.0001
Ketenacetal	0.00021	5e-05	0.0	0.0	0.0	0.0	0.0	5e-05
Nitrile	0.04662	0.03009	0.03202	0.0305	0.02859	0.05016	0.02755	0.03021
Vinylogous_carbonyl_or_carboxyl_derivative	0.15582	0.11554	0.10466	0.09601	0.10083	0.13166	0.15634	0.11469
Vinylogous_acid	0.02777	0.03088	0.02395	0.02053	0.02483	0.03448	0.03375	0.03056
Vinylogous_ester	0.23415	0.23246	0.17808	0.16787	0.19037	0.19122	0.23554	0.22938
Vinylogous_amide	0.03937	0.03938	0.04087	0.03684	0.03612	0.03135	0.05028	0.03965
Vinylogous_halide	0.03523	0.01578	0.01484	0.016	0.01204	0.01567	0.02204	0.01548
Carbonic_acid_dieester	0.0029	0.00311	0.00417	0.00483	0.00376	0.00313	0.00069	0.00307
Carbonic_acid_derivatives	0.16411	0.07406	0.10752	0.109	0.10083	0.11912	0.13292	0.0774
Urea	0.04496	0.02206	0.03463	0.03291	0.02784	0.01881	0.0303	0.02382
Thiourea	0.00311	0.00127	0.00286	0.00362	0.00451	0.00627	0.00413	0.00131
Isourea	0.00104	0.00158	0.0026	0.00211	0.00075	0.00313	0.00344	0.00171
Isothiourea	0.00497	0.00718	0.00208	0.00242	0.00301	0.0	0.00344	0.00714
Guanidine	0.0114	0.00501	0.01093	0.00936	0.00677	0.00627	0.00551	0.00563
Carbaminic_acid	0.00124	0.00037	0.00026	0.00121	0.0015	0.0	0.0	0.00035
Urethan	0.03543	0.01895	0.01796	0.0157	0.02107	0.03448	0.03581	0.0195
Biuret	0.0058	0.0019	0.00417	0.00513	0.00602	0.0	0.00069	0.00206
Semicarbazide	0.00124	0.00042	0.00052	0.00091	0.0	0.0	0.00207	0.00045
Carbazide	0.0	5e-05	0.0	0.0003	0.0	0.0	0.0	5e-05
Semicarbazone	0.00249	0.0009	0.00104	0.00091	0.00075	0.00313	0.00275	0.00085
Carbazone	0.00021	5e-05	0.0	0.0	0.0	0.0	0.0	5e-05
Thiosemicarbazide	0.00021	0.00021	0.00026	0.0003	0.0	0.0	0.0	0.0002
Thiosemicarbazone	0.0	0.00021	0.0	0.0	0.0	0.0	0.0	0.0002
Isocyanate	0.00062	0.00253	0.00469	0.00513	0.00602	0.00313	0.00207	0.00241
Cyanate	0.00021	0.00016	0.00026	0.0003	0.0	0.0	0.0	0.00015
Isothiocyanate	0.00041	0.00048	0.00104	0.0006	0.0015	0.0	0.00207	0.0005
Thiocyanate	0.00228	0.00032	0.00052	0.0006	0.0	0.0	0.00069	0.0003
Carbodiimide	0.0	0.00032	0.00078	0.00121	0.0	0.0	0.00138	0.0003
Orthocarbonic_derivatives	0.0	5e-05	0.00026	0.0	0.0	0.0	0.0	5e-05
Phenol	0.0748	0.09586	0.10622	0.09149	0.09782	0.07524	0.11708	0.09574
1,2-Diphenol	0.00124	0.0067	0.00573	0.00332	0.00602	0.00313	0.01446	0.00673
Arylchloride	0.24036	0.09005	0.09893	0.09269	0.08202	0.14734	0.12879	0.08921
Arylfluoride	0.04642	0.03885	0.02734	0.02415	0.01731	0.02194	0.03168	0.03764
Arylbromide	0.01782	0.01636	0.00911	0.00996	0.00677	0.00627	0.0124	0.01618
Aryliodide	0.00414	0.00348	0.00234	0.00242	0.00301	0.0	0.00413	0.00367
Arylthiol	0.00145	0.00106	0.00078	0.0003	0.0	0.0	0.00069	0.00101
Iminoarene	0.00228	0.00238	0.00182	0.00211	0.00301	0.00627	0.00275	0.00226
Oxoarene	0.0574	0.04312	0.0466	0.03774	0.04816	0.04075	0.06198	0.04428
Thioarene	0.00207	0.00127	0.00182	0.00211	0.00301	0.0	0.00413	0.00121
Hetero_N_basic_H	0.0344	0.04587	0.03411	0.02989	0.04063	0.03762	0.0489	0.04574
Hetero_N_basic_no_H	0.1063	0.07786	0.063	0.06129	0.05568	0.07524	0.10331	0.0778
Hetero_N_nonbasic	0.23912	0.18422	0.13304	0.13194	0.13168	0.17868	0.20523	0.18138
Hetero_O	0.02528	0.03716	0.0177	0.01268	0.01956	0.02821	0.03168	0.03614
Hetero_S	0.03502	0.03874	0.01432	0.0157	0.02709	0.02194	0.01928	0.03764
Heteroaromatic	0.28678	0.25632	0.17495	0.16455	0.18134	0.22571	0.26722	0.2528
Nitrite	0.00041	0.00058	0.00052	0.0006	0.00075	0.00313	0.00069	0.00055
Thionitrite	0.0	0.00021	0.0	0.0	0.0	0.0	0.0	0.0002
Nitrate	0.00062	0.00079	0.00156	0.00121	0.0	0.0	0.0	0.0009
Nitro	0.04579	0.09739	0.04426	0.04438	0.06546	0.10972	0.06543	0.09408
Nitroso	0.0	0.00385	0.00052	0.00091	0.0	0.0	0.00069	0.00377
Azide	0.00062	0.00596	0.00052	0.0006	0.0015	0.0	0.00207	0.00573
Diazo	0.0	0.0009	0.00052	0.0006	0.00075	0.0	0.00069	0.0009
Diazonium	0.0	0.001	0.0	0.0003	0.0	0.0	0.0	0.00095
Nitrosamine	0.0	0.00026	0.0	0.0	0.0	0.0	0.0	0.00025
Nitrosamide	0.00062	0.00354	0.00755	0.00543	0.00527	0.00627	0.00689	0.00442
N-Oxide	0.00332	0.00723	0.0026	0.00302	0.00677	0.01254	0.00551	0.00699
Hydrazine	0.00041	0.00327	0.00208	0.00091	0.00451	0.0	0.00482	0.00312
Hydrazone	0.00124	0.00771	0.00104	0.00091	0.00301	0.0	0.00344	0.00739
Hydroxylamine	0.00249	0.00496	0.00182	0.00151	0.00075	0.0	0.00413	0.00508
Sulfon	0.02694	0.00876	0.01614	0.01419	0.00451	0.00313	0.01309	0.00895
Sulfoxide	0.01181	0.00216	0.00391	0.00393	0.00602	0.00313	0.00275	0.00221
Sulfonium	0.0	0.00032	0.00026	0.0003	0.0015	0.00313	0.00344	0.0005
Sulfuric_acid	0.00021	5e-05	0.0	0.0	0.0	0.0	0.0	5e-05
Sulfuric_monoester	0.00207	0.00238	0.00286	0.00242	0.00075	0.0	0.00207	0.00241
Sulfuric_diester	0.00021	0.00058	0.00078	0.00091	0.00376	0.0	0.00138	0.00065
Sulfuric_monoamide	0.00104	0.00021	0.00026	0.0003	0.0	0.0	0.0	0.0002
Sulfuric_diamide	0.00228	0.00042	0.0	0.0003	0.0	0.0	0.0	0.0004
Sulfuric_esteramide	0.00041	0.00011	0.00026	0.0003	0.0	0.0	0.00069	0.0001
Sulfuric_derivative	0.01285	0.00655	0.00729	0.00785	0.00602	0.01567	0.00964	0.00658
Sulfonic_acid	0.01575	0.02592	0.0328	0.03291	0.03236	0.00313	0.01446	0.02714
Sulfonamide	0.01969	0.01531	0.0151	0.0163	0.01053	0.00627	0.01515	0.01508
Sulfonic_ester	0.00332	0.00934	0.00677	0.00755	0.00903	0.01567	0.0062	0.0093
Sulfonic_halide	0.00041	0.00216	0.0013	0.00121	0.0015	0.0	0.0	0.00221
Sulfonic_derivative	0.06424	0.05817	0.06847	0.07186	0.06321	0.04702	0.05165	0.05926
Sulfinic_acid	0.0	0.00058	0.00078	0.0006	0.0	0.0	0.0	0.0006
Sulfinic_derivative	0.0	0.00058	0.00078	0.0006	0.0	0.0	0.0	0.0006
Sulfenic_amide	0.0	0.00121	0.0013	0.00121	0.0	0.0	0.0	0.00121
Sulfenic_halide	0.00021	0.00011	0.0	0.0	0.0	0.0	0.0	0.0001
Sulfenic_derivative	0.03916	0.00966	0.01198	0.01329	0.00978	0.04075	0.01171	0.00985
Phosphine	0.00021	0.00042	0.0	0.0006	0.00075	0.00313	0.00069	0.00045
Phosphine_oxide	0.0	0.00037	0.00052	0.00091	0.0	0.0	0.0	0.00035
Phosphonium	0.00062	0.0	0.0	0.0	0.0	0.0	0.0	0.0
Phosphorylen	0.0	0.00011	0.0	0.0	0.0	0.0	0.0	0.0001
Phosphonic_acid	0.0029	0.00132	0.0026	0.00393	0.00527	0.0	0.00344	0.00136
Phosphonic_monoester	0.00062	0.00011	0.00026	0.0003	0.0	0.0	0.00069	0.0001
Phosphonic_diester	0.00145	0.00179	0.00417	0.00453	0.00527	0.00313	0.00207	0.00206
Phosphonic_esteramide	0.0	0.00011	0.0	0.0	0.0	0.0	0.0	0.0001
Phosphonic_acid_derivative	0.0087	0.00396	0.00755	0.00906	0.01053	0.00313	0.00689	0.00427
Phosphoric_acid	0.00021	5e-05	0.0	0.0	0.0	0.0	0.0	5e-05
Phosphoric_monoester	0.00124	0.00153	0.00234	0.00181	0.0	0.0	0.00138	0.00171
Phosphoric_diester	0.00083	0.00084	0.00104	0.00121	0.0	0.0	0.00138	0.0009
Phosphoric_triester	0.0116	0.00449	0.00729	0.00453	0.00226	0.01567	0.00689	0.00452
Phosphoric_diamide	0.0	0.00011	0.0	0.0	0.0	0.0	0.0	0.0001
Phosphoric_triamide	0.00041	0.00032	0.00234	0.0006	0.00075	0.00313	0.00207	0.00065
Phosphoric_diestermonoamide	0.00124	0.00063	0.00078	0.00091	0.0	0.0	0.00069	0.0006
Phosphoric_monoesterdiamide	0.00041	0.00053	0.00026	0.0003	0.0015	0.0	0.00207	0.0005
Phosphoric_acid_derivative	0.0632	0.01473	0.02239	0.01812	0.0158	0.07524	0.02824	0.01538
Phosphinic_acid	0.00124	0.00042	0.00104	0.00151	0.0	0.00313	0.00207	0.0004
Phosphinic_ester	0.0	0.00026	0.00026	0.0006	0.00075	0.0	0.0	0.00025
Phosphinic_acid_derivative	0.00124	0.00079	0.00156	0.00242	0.00075	0.00313	0.00207	0.00075
Phosphonous_diester	0.0	5e-05	0.0	0.0	0.0	0.0	0.0	5e-05
Phosphonous_derivatives	0.0	0.00016	0.0	0.0	0.0	0.0	0.0	0.00015
Phosphinous_derivatives	0.0	5e-05	0.0	0.0	0.0	0.0	0.0	5e-05
Quart_silane	0.00166	0.00095	0.00078	0.00091	0.0015	0.0	0.0	0.0009
Non-quart_silane	0.0	0.00016	0.00052	0.0003	0.0	0.0	0.0	0.00015
Silylmonohalide	0.0	0.00053	0.0013	0.00121	0.00075	0.0	0.0	0.00055
Het_trialkylsilane	0.00021	0.00333	0.00677	0.00785	0.00075	0.0	0.0	0.00352
Dihet_dialkylsilane	0.00021	0.0028	0.00729	0.00845	0.0015	0.0	0.0	0.00292
Trihet_alkylsilane	0.00124	0.00533	0.0164	0.01872	0.0015	0.0	0.00069	0.00618
Silicic_acid_derivative	0.00041	0.00037	0.00156	0.00151	0.0	0.0	0.0	0.00055
Trialkylborane	0.0	5e-05	0.0	0.0	0.00075	0.0	0.0	0.0001
Boric_acid_derivatives	0.00145	0.00042	0.00104	0.00091	0.00075	0.0	0.0	0.0005
Boronic_acid_derivative	0.00145	0.00042	0.00104	0.00091	0.00075	0.0	0.0	0.0005
Borohydride	0.0	0.00011	0.0	0.0	0.0	0.0	0.0	0.0001
Quaternary_boron	0.00021	0.00011	0.0	0.0	0.0	0.0	0.0	0.0001
Heterocyclic	0.42312	0.42914	0.30565	0.29287	0.31904	0.38558	0.42355	0.42559
Epoxide	0.00912	0.04202	0.01302	0.01389	0.01956	0.04702	0.01791	0.04061
NH_aziridine	0.0	0.00238	0.00078	0.00091	0.00376	0.00627	0.00275	0.00226
Spiro	0.02114	0.01737	0.00911	0.00845	0.00828	0.01567	0.01722	0.01734
Annelated_rings	0.16017	0.34912	0.17886	0.15127	0.19714	0.24451	0.25964	0.34367
Bridged_rings	0.01886	0.01636	0.00885	0.01027	0.01279	0.00627	0.00964	0.01633
Sugar_pattern_1	0.02321	0.02755	0.01666	0.01479	0.02182	0.02194	0.03994	0.0286
Sugar_pattern_2	0.01803	0.02359	0.01041	0.00845	0.01505	0.02194	0.02824	0.02382
Sugar_pattern_combi	0.01347	0.01573	0.00781	0.00574	0.01129	0.01254	0.02066	0.01618
Sugar_pattern_2_reducing	0.00435	0.00491	0.00156	0.00151	0.0015	0.00313	0.00482	0.00482
Sugar_pattern_2_alpha	0.01803	0.02359	0.01041	0.00845	0.01505	0.02194	0.02824	0.02382
Sugar_pattern_2_beta	0.01803	0.02359	0.01041	0.00845	0.01505	0.02194	0.02824	0.02382
Conjugated_double_bond	0.41525	0.45078	0.35486	0.34028	0.38149	0.37618	0.43871	0.44695
Conjugated_tripple_bond	0.02632	0.02101	0.01848	0.01721	0.0143	0.02821	0.01446	0.02076
Cis_double_bond	0.07542	0.13233	0.08435	0.08213	0.08202	0.09091	0.09435	0.13128
Trans_double_bond	0.07542	0.13233	0.08435	0.08213	0.08202	0.09091	0.09435	0.13128
Mixed_anhydrides	0.00518	0.00871	0.0138	0.016	0.00451	0.0	0.00138	0.00915
Halogen_on_hetero	0.01264	0.00813	0.00833	0.00876	0.00451	0.00627	0.00413	0.00824
Halogen_multi_subst	0.00166	0.00037	0.00078	0.0003	0.0015	0.00313	0.00207	0.0004
Trifluoromethyl	0.08392	0.02824	0.0479	0.04438	0.01956	0.02821	0.04821	0.0286
C_ONS_bond	0.9397	0.93877	0.91565	0.92421	0.92927	0.89028	0.91873	0.93914
Charged	0.08579	0.13233	0.06248	0.0622	0.09481	0.13793	0.10331	0.12886
Anion	0.06734	0.12024	0.05962	0.06069	0.08879	0.13166	0.08333	0.1167
Kation	0.08496	0.13217	0.06248	0.0622	0.09481	0.1348	0.10262	0.12871
1,3-Tautomerizable	0.61666	0.49095	0.48529	0.49517	0.50188	0.43887	0.52066	0.4957
1,5-Tautomerizable	0.24782	0.24455	0.1911	0.17814	0.19639	0.22571	0.27135	0.24275
Rotatable_bond	0.89474	0.85009	0.86019	0.87289	0.83747	0.7931	0.81818	0.85385
Michael_acceptor	0.07356	0.10077	0.06847	0.0779	0.0918	0.07524	0.10055	0.10037
Dicarbodiazene	0.0	0.00021	0.00026	0.0003	0.00075	0.0	0.00069	0.0002
CH-acidic	0.18504	0.16754	0.1786	0.19293	0.1836	0.11912	0.13499	0.17063
CH-acidic_strong	0.00767	0.00765	0.01041	0.01147	0.01204	0.00627	0.00758	0.00769
Chiral_center_specified	0.96685	0.98179	0.96329	0.95954	0.96539	0.94357	0.96832	0.98166
